# Supplementary material for: A cross-sectional analysis of the vaginal microenvironment in rheumatoid arthritis
Source: Microbiol Spectr. 2026 Apr 30;14(6):e03602-25. doi: 10.1128/spectrum.03602-25 (PMC13227958; doi:10.1128/spectrum.03602-25)
Supplement: Table S1 — This table contains all regression models used in the manuscript, stratified by individual comparisons and data sets, with additional statistical parameters and significant discoveries indicated in separate columns. [file spectrum.03602-25-s0002.xlsx]

## Sheet: Fig.1 Microbe
Purpose	Model p-value / Null Deviance	Model Adj. R-squared / Residual deviance	AIC	Outcome variable	Predictor	coefficient	Std. Error	t- or z- value	p-value	model (other variable)	method
Microbes	NA	NA	82.145	RA	Anaerococcus	-20.6828	8.1783	-2.529	0.011439	~ Diet_bin + Clinic_cat + Menopausal_bin_cat + Abx_Cat + "microbe"	multiple logistic regression: family = binomial
	0.08538	0.07043	NA	Anaerococcus	RA	-0.05229	0.02026	-2.58	0.012	~ Diet_bin + Clinic_cat + Menopausal_bin_cat + Abx_Cat + RA_status	multiple linear regression

## Sheet: Fig.1 Microbial model
Multiple Logistic Regression	Coefficient	Std. Error	z value	p-value
(Intercept)	-6.9439	2.44071	-2.845	0.00444	**
Prevotella	6.83363	3.03465	2.252	0.02433	*
Lactobacillus	1.88436	1.08583	1.735	0.08267	.
Peptoniphilus	33.4102	15.4771	2.159	0.03088	*
Dialister	-23.0871	10.615	-2.175	0.02963	*
Menopausal_bin_ordered2_Peri/menopause	-0.55154	0.91107	-0.605	0.54493
Menopausal_bin_ordered3_Post-menopause	1.11012	0.78945	1.406	0.15967
Clinic_cat	3.59829	1.168	3.081	0.00207	**
Diet_binReduced	-3.33598	1.09007	-3.06	0.00221	**
Diet_binUnknown	-19.5758	2125.29	-0.009	0.99265
Abx_Cat	1.8043	0.70137	2.573	0.0101	*
Alcohol_cat	-0.07708	0.49645	-0.155	0.87661
Null deviance	104.515 on 75 dof
Residual deviance	65.829 on 64 dof
AIC	89.829
AUC	0.8964
Number of Fisher Scoring iterations	16

## Sheet: Fig.2 Microbes-RA only
	Outcome variable	Model p-value / Null Deviance	Model Adj. R-squared / Residual Deviance	AIC	Predictor	coefficient	Std. Error	t- or z-value	p-value	model (other variable)	method
Radiographic Erosions	Microbe	NA	NA	NA	RE	NA	NA	NA	NA	~ Diet_bin + Menopausal_bin_cat + AntiCCP_cat_Ab_positive + RE	Multiple linear regression
	Radiographic_cat_Erosions	NA	NA	NA	microbe	NA	NA	NA	NA	~ Diet_bin + Menopausal_bin_cat + AntiCCP_cat_Ab_positive + microbe	Multiple logistic regression: family = binomial
Joint space narrowing	Streptococcus	0.1414	0.093	NA	JSN	-0.19198	0.0895	-2.145	0.0402	~ Diet_bin + Menopausal_bin_cat + AntiCCP_cat_Ab_positive + JSN	Multiple linear regression
	JSN	NA	NA	NA	microbe	NA	NA	NA	NA	~ Diet_bin + Menopausal_bin_cat + AntiCCP_cat_Ab_positive + microbe	Multiple logistic regression: family = binomial
ACCP	Aerococcus	0.05493	0.1386	NA	AntiCCP_cat_Ab_positive	-0.016701	0.007987	-2.091	0.0448	~ Diet_bin + Menopausal_bin_cat + AntiCCP positive	Multiple linear regresion
	AntiCCP_cat_Ab_positive	NA	NA	NA	microbe	NA	NA	NA	NA	~ Diet_bin + Menopausal_bin_cat + "microbe"	Multiple logistic regression: family = binomial
Rheumatoid Factor	Varibaculum	0.04625	0.149	NA	RF_cat_positive	-0.0018425	0.0007287	-2.528	0.0168	~ Diet_bin + Menopausal_bin_cat + RF positive	Multiple linear regresion
	RF_cat_positive	NA	NA	NA	microbe	NA	NA	NA	NA	~ Diet_bin + Menopausal_bin_cat + "microbe"	Multiple logistic regression: family = binomial
Disease Activity	Sneathia	0.1363	0.08019	NA	Disease Activity	-0.03624	0.01689	-2.145	0.0399	~ Diet_bin + Menopausal_bin_cat + Disease Activity	Multiple linear regresion
CDAI	Fenollaria	0.01277	0.2221	NA	CDAI	0.0003234	9.898e-05	3.268	0.00265	~ Diet_bin + Menopausal_bin_cat + CDAI	Multiple linear regresion
	Porphyromonas	0.02266	0.1906	NA	CDAI	0.0002259	7.374e-05	3.063	0.0045	~ Diet_bin + Menopausal_bin_cat + CDAI	Multiple linear regresion
	CDAI	0.01776	0.2042	NA	Fenollaria	792.057	242.403	3.268	0.00265	~ Diet_bin + Menopausal_bin_cat + "microbe"	Multiple linear regresion
	CDAI	0.02792	0.1787	NA	Porphyromonas	1028.63	335.806	3.063	0.0045	~ Diet_bin + Menopausal_bin_cat + "microbe"	Multiple linear regresion
	CDAI	589.21	492.73	Inf	Fenollaria	26.0336	2.48531	10.475	1.12588e-25	~ Diet_bin + Menopausal_bin_cat + "microbe"	Multiple non-linear regression: family = poisson
	CDAI	589.21	499.21	Inf	Porphyromonas	34.453	3.43021	10.04	9.76396e-24	~ Diet_bin + Menopausal_bin_cat + "microbe"	Multiple non-linear regression: family = poisson
	CDAI	589.21	545.6	Inf	Escherichia	178.083	30.344	5.869	4.38932e-09	~ Diet_bin + Menopausal_bin_cat + "microbe"	Multiple non-linear regression: family = poisson
	CDAI	589.21	549.4	Inf	Peptoniphilus	6.89699	1.27483	5.41	6.29831e-08	~ Diet_bin + Menopausal_bin_cat + "microbe"	Multiple non-linear regression: family = poisson
	CDAI	589.21	555.68	Inf	Fannyhessea	3.36738	0.69352	4.855	1.201e-06	~ Diet_bin + Menopausal_bin_cat + "microbe"	Multiple non-linear regression: family = poisson
	CDAI	589.21	499.25	Inf	Sneathia	-7.17321	1.63895	-4.377	1.20485e-05	~ Diet_bin + Menopausal_bin_cat + "microbe"	Multiple non-linear regression: family = poisson
	CDAI	589.21	556.39	Inf	Lactobacillus	-0.44451	0.10159	-4.375	1.21158e-05	~ Diet_bin + Menopausal_bin_cat + "microbe"	Multiple non-linear regression: family = poisson
	CDAI	589.21	544.67	Inf	Ezakiella	-1781	411.1	-4.333	1.46946e-05	~ Diet_bin + Menopausal_bin_cat + "microbe"	Multiple non-linear regression: family = poisson
	CDAI	589.21	541.42	Inf	Staphylococcus	-333.332	82.6297	-4.034	5.48255e-05	~ Diet_bin + Menopausal_bin_cat + "microbe"	Multiple non-linear regression: family = poisson
	CDAI	589.21	555.82	Inf	Dialister	-8.04732	2.00884	-4.006	6.17689e-05	~ Diet_bin + Menopausal_bin_cat + "microbe"	Multiple non-linear regression: family = poisson
	CDAI	589.21	555.99	Inf	Winkia	-309.804	83.3208	-3.718	0.000201	~ Diet_bin + Menopausal_bin_cat + "microbe"	Multiple non-linear regression: family = poisson
	CDAI	589.21	565.05	Inf	Streptococcus	0.49295	0.14411	3.421	0.000625	~ Diet_bin + Menopausal_bin_cat + "microbe"	Multiple non-linear regression: family = poisson
	CDAI	589.21	566.58	Inf	Propionimicrobium	16.2109	5.02855	3.224	0.00127	~ Diet_bin + Menopausal_bin_cat + "microbe"	Multiple non-linear regression: family = poisson
	CDAI	589.21	560.31	Inf	Ureaplasma	-29.9779	9.30754	-3.221	0.001278	~ Diet_bin + Menopausal_bin_cat + "microbe"	Multiple non-linear regression: family = poisson
	CDAI	589.21	567.01	Inf	Corynebacterium	6.82446	2.17026	3.145	0.00166	~ Diet_bin + Menopausal_bin_cat + "microbe"	Multiple non-linear regression: family = poisson
	CDAI	589.21	567.12	Inf	Varibaculum	51.0744	16.4146	3.112	0.00186	~ Diet_bin + Menopausal_bin_cat + "microbe"	Multiple non-linear regression: family = poisson
	CDAI	589.21	549.47	Inf	Enterococcus	-16.7876	5.58145	-3.008	0.002632	~ Diet_bin + Menopausal_bin_cat + "microbe"	Multiple non-linear regression: family = poisson
	CDAI	589.21	531.86	Inf	Gemella	-39.3575	13.8264	-2.847	0.00442	~ Diet_bin + Menopausal_bin_cat + "microbe"	Multiple non-linear regression: family = poisson
	CDAI	589.21	569.46	Inf	Fusobacterium	7.55052	2.91596	2.589	0.009615	~ Diet_bin + Menopausal_bin_cat + "microbe"	Multiple non-linear regression: family = poisson
	CDAI	589.21	566.4	Inf	Limosilactobacillus	-32.2781	12.6295	-2.556	0.010595	~ Diet_bin + Menopausal_bin_cat + "microbe"	Multiple non-linear regression: family = poisson
	CDAI	589.21	569.45	Inf	observed_features	-0.00928	0.0038	-2.442	0.0146	~ Diet_bin + Menopausal_bin_cat + "microbe"	Multiple non-linear regression: family = poisson
	CDAI	589.21	570.85	Inf	Bifidobacterium	0.86105	0.38276	2.25	0.0245	~ Diet_bin + Menopausal_bin_cat + "microbe"	Multiple non-linear regression: family = poisson
	CDAI	589.21	571.13	Inf	Aerococcus	3.58213	1.65099	2.17	0.03003	~ Diet_bin + Menopausal_bin_cat + "microbe"	Multiple non-linear regression: family = poisson
	CDAI	589.21	570.89	Inf	Campylobacter	-3.62212	1.79086	-2.023	0.04312	~ Diet_bin + Menopausal_bin_cat + "microbe"	Multiple non-linear regression: family = poisson

## Sheet: Fig.2,4 Meds Microbe and Immune
Purpose	Outcome variable	model p val	adjusted model R2	Predictor	coefficient	Std. Error	t value	p-value	Significance	Reference variables	model (other variable)
Microbes	L. iners	0.05071	0.08144	(Intercept)	0.24476	0.07331	3.338	0.00205	**	Sulfasalazine	linear regresion
				Sulfasalazine	0.36375	0.17958	2.026	0.05071	.
		0.004911	0.2315	(Intercept)	0.5218	0.12059	4.327	0.000132	***	~ Sulfasalazine + shannon_entropy	linear regresion
				Sulfasalazine	0.21345	0.17302	1.234	0.226053
				shannon_entropy	-0.1497	0.05415	-2.764	0.009264	**
		0.002307	0.2197	(Intercept)	0.5927	0.1068	5.549	3.32e-06	***	~ shannon_entropy	linear regresion
				shannon_entropy	-0.1707	0.0518	-3.295	0.00231	**
		0.003564	0.2797	(Intercept)	0.49151	0.11797	4.166	0.000219	***	~ Sulfasalazine * shannon_entropy	linear regresion
				Sulfasalazine	0.69953	0.31905	2.193	0.035727	*
				shannon_entropy	-0.13333	0.05322	-2.505	0.017523	*
				Sulfasalazine:shannon_entropy	-0.55476	0.3099	-1.79	0.082896	.
	Lactobacillus	0.0349	0.09861	(Intercept)	0.49892	0.07388	6.753	9.22e-08	***	Sulfasalazine	linear regresion
				Sulfasalazine	0.39767	0.18097	2.197	0.0349	*
		1.009e-06	0.5406	(Intercept)	0.95665	0.09484	10.087	1.3e-11	***	~ Sulfasalazine + shannon_entropy	linear regresion
				Sulfasalazine	0.14932	0.13608	1.097	0.28
				shannon_entropy	-0.24733	0.04259	-5.807	1.7e-06	***
		2.186e-07	0.5379	(Intercept)	1.00626	0.08362	12.033	8.33e-14	***	~ shannon_entropy	linear regresion
				shannon_entropy	-0.26202	0.04056	-6.461	2.19e-07	***
				(Intercept)	0.9591	0.09727	9.86	3.2e-11	***	~ Sulfasalazine * shannon_entropy	linear regresion
				Sulfasalazine	0.11	0.26307	0.418	0.679
				shannon_entropy	-0.24865	0.04388	-5.666	2.86e-06	***
				Sulfasalazine:shannon_entropy	0.04488	0.25552	0.176	0.862
	Shannon entropy	0.06194	0.07226	(Intercept)	1.8507	0.2124	8.715	3.49e-10	***	~ Sulfasalazine	linear regresion
				Sulfasalazine	-1.0041	0.5202	-1.93	0.0619	.
Cytokines	IL.8	0.001342	0.3798	Hydroxychloroquine	4713.06	1369.2	3.442	0.00172058	**	~ Diet_bin + Clinic_cat + Menopausal_bin_ordered + Hydroxychloroquine	linear regresion
	IL.10	0.0001061	0.4843	Hydroxychloroquine	4.82321	1.539	3.134	0.00384018	**	~ Diet_bin + Clinic_cat + Menopausal_bin_ordered + Hydroxychloroquine	linear regresion
	GM.CSF	0.008375	0.2881	Hydroxychloroquine	19.819	6.9671	2.845	0.00793389	**	~ Diet_bin + Clinic_cat + Menopausal_bin_ordered + Hydroxychloroquine	linear regresion
	IL.2	0.01768	0.2455	Hydroxychloroquine	0.932248	0.3434	2.715	0.0108931	*	~ Diet_bin + Clinic_cat + Menopausal_bin_ordered + Hydroxychloroquine	linear regresion
	sCD40L	0.01107	0.2726	Hydroxychloroquine	46.2193	17.73	2.606	0.0141164	*	~ Diet_bin + Clinic_cat + Menopausal_bin_ordered + Hydroxychloroquine	linear regresion
	IL.1b	0.1459	0.101	Hydroxychloroquine	826.806	320.1	2.583	0.0149021	*	~ Diet_bin + Clinic_cat + Menopausal_bin_ordered + Hydroxychloroquine	linear regresion
	MIP.1b	0.142	0.1032	Hydroxychloroquine	307.456	119.3	2.577	0.0151196	*	~ Diet_bin + Clinic_cat + Menopausal_bin_ordered + Hydroxychloroquine	linear regresion
	IFNg	0.00982	0.2793	Hydroxychloroquine	38.7412	15.545	2.492	0.0184474	*	~ Diet_bin + Clinic_cat + Menopausal_bin_ordered + Hydroxychloroquine	linear regresion
	TNFa	0.2434	0.05742	Hydroxychloroquine	28.1497	12.183	2.311	0.0279143	*	~ Diet_bin + Clinic_cat + Menopausal_bin_ordered + Hydroxychloroquine	linear regresion
	G.CSF	0.2163	0.06792	Hydroxychloroquine	277.831	124.21	2.237	0.0328839	*	~ Diet_bin + Clinic_cat + Menopausal_bin_ordered + Hydroxychloroquine	linear regresion
	VEGF.A	0.1522	0.09758	Hydroxychloroquine	48.2162	23.03	2.094	0.0448304	*	~ Diet_bin + Clinic_cat + Menopausal_bin_ordered + Hydroxychloroquine	linear regresion
	IL.4	0.03707	0.2055	Methotrexate (mg)	0.0452212	0.01634	2.768	0.00971557	**	~ Diet_bin + Clinic_cat + Menopausal_bin_ordered + Methotrexate (mg)	linear regresion
	TNFb	0.04629	0.1905	Methotrexate (mg)	0.082433	0.03313	2.488	0.0188206	*	~ Diet_bin + Clinic_cat + Menopausal_bin_ordered + Methotrexate (mg)	linear regresion
	IL.12.p40.	0.0207	0.2429	Methotrexate (mg)	1.43396	0.6079	2.359	0.0252716	*	~ Diet_bin + Clinic_cat + Menopausal_bin_ordered + Methotrexate (mg)	linear regresion
	IL.15	0.0838	0.1479	Methotrexate (mg)	0.0551161	0.02632	2.094	0.0451389	*	~ Diet_bin + Clinic_cat + Menopausal_bin_ordered + Methotrexate (mg)	linear regresion
	IL.4			Methotrexarte use	0.624009	0.257824	2.42029	0.0217731	*	~ Diet_bin + Clinic_cat + Menopausal_bin_ordered + Methotrexate	linear regresion
	IL.5			Prednisone (mg)	-0.0546443	0.0211956	-2.5781	0.0152801	*	~ Diet_bin + Clinic_cat + Menopausal_bin_ordered + Prednisone (mg)	linear regresion

## Sheet: Fig.3,5 PCoA plots
Comparison	Distance metric	Test	Permutations	Variables	R-squared	permuted p-value	Post-hoc	Pairwise comparison #1	Pair-wise R-squared	Adj. Pair-wise p-value	Pairwise comparison #2	Pair-wise R-squared	Adj. Pair-wise p-value	Pairwise comparison #3	Pair-wise R-squared	Adj. Pair-wise p-value	Distance metric	Test	Factor	Df	Sum Sq	Mean Sq	F	N.Perm	Pr(>F)	Pairwise comparison #1	Observed pairwise p-value	Permuted pairwise p-value	Pairwise comparison #2	Observed pairwise p-value	Permuted pairwise p-value	Pairwise comparison #3	Observed pairwise p-value	Permuted pairwise p-value	Post-hoc	Pairwise comparison #1	Adj. Pair-wise p-value	Pairwise comparison #2	Adj. Pair-wise p-value	Pairwise comparison #3	Adj. Pair-wise p-value
ACPA vaginal detection	Euclidean	PERMANOVA	999	No	0.051	0.034	NA											Permdisp	Groups	1	71.89	71.891	1.7372	9999	0.2001	No :: Yes	0.19402	0.2006							NA
				Yes															Residuals	46	1903.64	41.383
Antibiotic use	Euclidean	PERMANOVA	999	Yes	0.032	0.285	Not run											Not run																	Not run
				No
				Unknown
Age	Euclidean	PERMANOVA	999	18-30	0.05	0.067	Not run											Not run																	Not run
				31-45
				46+
Batch	Euclidean	PERMANOVA	999	First	0.039	0.021	NA											Permdisp (Permutation test for homogeneity of multivariate dispersions)	Groups	1	43.43	43.427	1.4744	9999	0.2334	First :: Second	0.22886	0.2345							NA
				Second															Residuals	68	2002.88	29.454
Clinic	Euclidean	PERMANOVA	999	McNair	0.011	0.61	NA											Not run																	NA
				Smith
Contraceptive	Euclidean	PERMANOVA	999	Barrier	0.059	0.135	Not run											Not run																	Not run
				None
				Not Applicable
				Pill
				Unknown
CRP vaginal detection	Euclidean	PERMANOVA	999	No	0.044	0.06	Not run											Not run																	Not run
				Yes
				Unknown
CST	Euclidean	PERMANOVA	999	I	0.061	0.346	Not run											Not run																	Not run
				II
				III
				IV
				V
CST_RA	Euclidean	PERMANOVA	999	Control: I	0.097	0.818	Not run											Not run																	Not run
				Control: II
				Control: III
				Control: IV
				RA: I
				RA: II
				RA: III
				RA: IV
				RA: V
Diet_RA	Euclidean	PERMANOVA	999	Control: High	0.103	0.005	FDR: Benjamini & Hochberg											Permdisp (Permutation test for homogeneity of multivariate dispersions)	Groups	3	754.3	251.432	10.853	9999	0.0001										FDR
				Control: Reduced				Control:Reduced :: Control: High	0.0844426	0.046									Residuals	66	1529	23.166				Control:Reduced :: Control:High	0.067873	0.0658								Control:Reduced :: Control:High	0.07896
				RA: High				RA:High :: Control: High	0.0310715	0.179	RA:High :: Control: Reduced	0.0339685	0.179													RA:High :: Control:High	0.062296	0.0632	RA:High :: Control:Reduced	0.72478	0.7243					RA:High :: Control:High	0.07896	RA:High :: Control:Reduced	0.7243
				RA: Reduced				RA:Reduced :: Control: High	0.0683911	0.1215	RA:Reduced :: Control: Reduced	0.219835	0.018	RA:Reduced :: RA:High	0.0968922	0.018										RA:Reduced :: Control:High	0.0017584	0.0014	RA:Reduced :: Control:Reduced	0.00012136	0.0002	RA:Reduced :: RA:High	8.2035e-06	0.0001		RA:Reduced :: Control:High	0.0028	RA:Reduced :: Control:Reduced	0.0006	RA:Reduced :: RA:High	0.0006
Disease Activity	Euclidean	PERMANOVA	999	Remission	0.041	0.875	Not run											Not run																	Not run
				Low Activity
				Moderate Activity
				High Activity
				Not Applicable (Controls)
Ethnicity	Euclidean	PERMANOVA	999	Asian	0.079	0.093	Not run											Not run																	Not run
				Black or African American
				Hispanic/Latino
				Native American/Alaskan Native
				White
Hysterectomy	Euclidean	PERMANOVA	999	No	0.021	0.749	Not run											Not run																	Not run
				Yes
				Unknown
Lactobacillus relative abundance	Euclidean	PERMANOVA	999	Control: <50%	0.047	0.298	Not run											Not run																	Not run
				Control: >50%
				RA: <50%
				RA: >50%
Lifetime sexual partners	Euclidean	PERMANOVA	999	Control: 0	0.08	0.328	Not run											Not run																	Not run
				Control: 1 or 2
				Control: 3+
				RA: 0
				RA: 1 or 2
				RA: 3+
Menopause_RA	Euclidean	PERMANOVA	999	Control: Pre-	0.104	0.063	NA											Not run																	NA
				Control: Peri-/
				Control: Post-
				RA: Pre-
				RA: Peri-/
				RA: Post-
Period (time since recent menses)	Euclidean	PERMANOVA	999	Within Week	0.068	0.064	Not run
				1-2 Weeks
				Month(s)
				Not disclosed
RA status	Euclidean	PERMANOVA	999	No	0.013	0.417	NA											Not run																	NA
				Yes
RF vaginal detection	Euclidean	PERMANOVA	999	No	0.019	0.412	NA											Not run																	NA
				Yes
Sexual activity within 6 months	Euclidean	PERMANOVA	999	No	0.018	0.239	NA											Not run																	NA
				Yes
Tubal Ligation	Euclidean	PERMANOVA	999	No	0.031	0.326	Not run											Not run																	Not run
				Yes
				Unknown
MODEL	Euclidean	PERMANOVA	999	RA_status *Diet_bin + Menopausal_bin + Clinic	1.8759	0.006	Not run

## Sheet: Fig.3,5 PCoA plot eigenvalues
	PCoA Axis #1	PCoA Axis #2
cyt_MIP.1b	-6050.85	-1958.41
cyt_IL.1b	-6046.58	-1565.72
cyt_TNFa	-5590.67	-1638.28
cyt_IL.8	-4252.91	-483.768
cyt_IL.2	-4012.27	-196.155
cyt_IL.6	-3703.76	-1869.43
cyt_IL.1a	-3608.98	1588.2
cyt_IFNg	-3354.65	-76.833
cyt_MIG.CXCL9	-3292.71	1653.39
cyt_IL.27	-3282.67	1496.8
cyt_IL.22	-3221.35	-602.975
cyt_G.CSF	-3194.49	-1114.27
cyt_GM.CSF	-2901.89	-383.119
cyt_sCD40L	-2797.5	523.121
cyt_FGF.2	-2746.54	-1120.91
cyt_RANTES	-2531.11	-1705.68
cyt_IL.12.p40.	-2284.32	2283.88
cyt_IL.15	-2269.15	199.834
cyt_VEGF.A	-2165.29	-970.284
cyt_MDC	-2101.36	-385.986
cyt_IL.10	-1874.3	1313.57
cyt_IL.9	-1857.52	-72.0466
cyt_TGFa	-1842.81	389.291
cyt_IL.12.p70.	-1829.33	515.262
cyt_TNFb	-1295.32	493.489
cyt_M.CSF	-1068.06	742.509
cyt_IL.4	-1055.33	878.769
cyt_FLT.3L	-988.743	827.022
cyt_Eotaxin	-925.22	722.418
cyt_MCP.3	-822.007	504.221
cyt_PDGF.AA	-659.2	-524.476
cyt_IFNa2	415.677	1851.47
cyt_IP.10	-385.168	-600.85
cyt_IL.5	-250.945	1171.58
cyt_IL.18	-213.624	693.759
cyt_IL.1RA	-206.479	931.572
cyt_MCP.1	180.835	-1349.26
cyt_EGF	97.1845	-406.544

## Sheet: Fig.3 Immune
Outcome Variable	Model p-value / Null Deviance	Model Adj. R-squared / Residual deviance	Predictor	coefficient	Std. Error	t- or z- value	p-value		model (other variable)	method	Reference Variables: [RA_status(Control) and Lifetime Sexual Partners(0) consistent reference variables]	Used for figure
RA	NA	NA	Immune factor	NA	NA	NA	NA		~ Diet_bin + Clinic_cat + Menopausal_bin_cat + Lifetime_Sexual_Partners_bin + Immune factor	multiple logistic regression: family = binomial
EGF	0.2281	0.03374	RA	77.0803	36.431	2.116	0.0383238		~ Diet_bin + Clinic_cat + Menopausal_bin_cat + Lifetime_Sexual_Partners_bin + RA_status	multiple linear regression
sCD40L	0.2451	0.03027	(Intercept)	1.937	16.256	0.119	0.906		~ Lifetime_Sexual_Partners_bin + Clinic + Menopausal_bin + Diet_bin	multiple linear regression	Pre-menopause, Reduced	No
			Lifetime_Sexual_Partners_bin1 or 2	23.227	16.486	1.409	0.164
			Lifetime_Sexual_Partners_bin3+	7.38	16.961	0.435	0.665
			ClinicSmith	-9.66	10.411	-0.928	0.357
			Menopausal_binPeri/menopause	16.309	11.887	1.372	0.175
			Menopausal_binPost-menopause	18.329	11.936	1.536	0.13
			Diet_binHigh	8.759	10.824	0.809	0.421
	0.3461	0.01471	(Intercept)	2.0556	16.4692	0.125	0.901		~ RA_status + Lifetime_Sexual_Partners_bin + Clinic + Menopausal_bin + Diet_bin	multiple linear regression	Pre-menopause, Reduced	No
			RA_statusRheumatoid Arthritis	0.7596	10.5905	0.072	0.943
			Lifetime_Sexual_Partners_bin1 or 2	22.964	17.0163	1.35	0.182
			Lifetime_Sexual_Partners_bin3+	7.2909	17.1413	0.425	0.672
			ClinicSmith	-9.9098	11.0571	-0.896	0.374
			Menopausal_binPeri/menopause	16.3414	11.9902	1.363	0.178
			Menopausal_binPost-menopause	18.2044	12.1553	1.498	0.139
			Diet_binHigh	8.51	11.4515	0.743	0.46
	0.07338	0.09618	(Intercept)	-7.688	16.224	-0.474	0.6373		~ RA_status + Clinic + Diet_bin + RA_status:Diet_bin + Menopausal_bin + Lifetime_Sexual_Partners_bin		Pre-menopause, Reduced	Yes
			RA_statusRheumatoid Arthritis	37.664	17.595	2.141	0.0363	*
			ClinicSmith	-6.645	10.666	-0.623	0.5356
			Diet_binHigh	32.468	14.402	2.254	0.0278	*
			Menopausal_binPeri/menopause	16.372	11.484	1.426	0.1591
			Menopausal_binPost-menopause	19.857	11.66	1.703	0.0937	.
			Lifetime_Sexual_Partners_bin1 or 2	13.123	16.742	0.784	0.4362
			Lifetime_Sexual_Partners_bin3+	1.12	16.592	0.068	0.9464
			RA_statusRheumatoid Arthritis:Diet_binHigh	-52.056	20.28	-2.567	0.0127	*
	"	"	(Intercept)	8.685	19.514	0.445	0.6579				Peri/menopause, Reduced	Yes
			RA_statusRheumatoid Arthritis	37.664	17.595	2.141	0.0363	*
			ClinicSmith	-6.645	10.666	-0.623	0.5356
			Diet_binHigh	32.468	14.402	2.254	0.0278	*
			Menopausal_binPre-menopause	-16.372	11.484	-1.426	0.1591
			Menopausal_binPost-menopause	3.484	12.188	0.286	0.7759
			Lifetime_Sexual_Partners_bin1 or 2	13.123	16.742	0.784	0.4362
			Lifetime_Sexual_Partners_bin3+	1.12	16.592	0.068	0.9464
			RA_statusRheumatoid Arthritis:Diet_binHigh	-52.056	20.28	-2.567	0.0127	*
	"	"	(Intercept)	12.169	18.254	0.667	0.5075				Post-menopause, Reduced	Yes
			RA_statusRheumatoid Arthritis	37.664	17.595	2.141	0.0363	*
			ClinicSmith	-6.645	10.666	-0.623	0.5356
			Diet_binHigh	32.468	14.402	2.254	0.0278	*
			Menopausal_binPeri/menopause	-3.484	12.188	-0.286	0.7759
			Menopausal_binPre-menopause	-19.857	11.66	-1.703	0.0937	.
			Lifetime_Sexual_Partners_bin1 or 2	13.123	16.742	0.784	0.4362
			Lifetime_Sexual_Partners_bin3+	1.12	16.592	0.068	0.9464
			RA_statusRheumatoid Arthritis:Diet_binHigh	-52.056	20.28	-2.567	0.0127	*
	"	"	(Intercept)	24.781	16.252	1.525	0.1325				Pre-menopause, High	Yes
			RA_statusRheumatoid Arthritis	-14.391	11.736	-1.226	0.2248
			ClinicSmith	-6.645	10.666	-0.623	0.5356
			Diet_binReduced	-32.468	14.402	-2.254	0.0278	*
			Menopausal_binPost-menopause	19.857	11.66	1.703	0.0937	.
			Menopausal_binPeri/menopause	16.372	11.484	1.426	0.1591
			Lifetime_Sexual_Partners_bin1 or 2	13.123	16.742	0.784	0.4362
			Lifetime_Sexual_Partners_bin3+	1.12	16.592	0.068	0.9464
			RA_statusRheumatoid Arthritis:Diet_binReduced	52.056	20.28	2.567	0.0127	*
	"	"	(Intercept)	24.781	16.252	1.525	0.1325				Peri/Menopause, High	Yes
			RA_statusRheumatoid Arthritis	-14.391	11.736	-1.226	0.2248
			ClinicSmith	-6.645	10.666	-0.623	0.5356
			Diet_binReduced	-32.468	14.402	-2.254	0.0278	*
			Menopausal_binPost-menopause	19.857	11.66	1.703	0.0937	.
			Menopausal_binPeri/menopause	16.372	11.484	1.426	0.1591
			Lifetime_Sexual_Partners_bin1 or 2	13.123	16.742	0.784	0.4362
			Lifetime_Sexual_Partners_bin3+	1.12	16.592	0.068	0.9464
			RA_statusRheumatoid Arthritis:Diet_binReduced	52.056	20.28	2.567	0.0127	*
	"	"	(Intercept)	44.637	19.968	2.235	0.0291	*			Post-menopause, High	Yes
			RA_statusRheumatoid Arthritis	-14.391	11.736	-1.226	0.2248
			ClinicSmith	-6.645	10.666	-0.623	0.5356
			Diet_binReduced	-32.468	14.402	-2.254	0.0278	*
			Menopausal_binPeri/menopause	-3.484	12.188	-0.286	0.7759
			Menopausal_binPre-menopause	-19.857	11.66	-1.703	0.0937	.
			Lifetime_Sexual_Partners_bin1 or 2	13.123	16.742	0.784	0.4362
			Lifetime_Sexual_Partners_bin3+	1.12	16.592	0.068	0.9464
			RA_statusRheumatoid Arthritis:Diet_binReduced	52.056	20.28	2.567	0.0127	*
	0.04591	0.101	(Intercept)	3.996	20.583	0.194	0.84669		~ RA_status + Clinic_cat + Diet_bin + RA_status:Diet_bin + Menopausal_bin_cat + Lifetime_Sexual_Partners_bin_cat			No
			RA_statusRheumatoid Arthritis	44.134	16.409	2.69	0.00914	**
			Clinic_cat	-4.166	10.047	-0.415	0.67977
			Diet_binHigh	36.785	13.958	2.635	0.01057	*
			Menopausal_bin_cat	10.849	5.77	1.88	0.06471	.
			Lifetime_Sexual_Partners_bin_cat	-3.62	7.067	-0.512	0.61026
			RA_statusRheumatoid Arthritis:Diet_binHigh	-57.916	19.627	-2.951	0.00445	**
EGF	0.7136	-0.03418	(Intercept)	31.917	58.756	0.543	0.5889		~ Lifetime_Sexual_Partners_bin + Clinic + Menopausal_bin + Diet_bin		Pre-menopause, Reduced	No
			Lifetime_Sexual_Partners_bin1 or 2	15.331	59.586	0.257	0.7978
			Lifetime_Sexual_Partners_bin3+	11.129	61.303	0.182	0.8565
			ClinicSmith	5.846	37.63	0.155	0.877
			Menopausal_binPeri/menopause	-12.768	42.964	-0.297	0.7673
			Menopausal_binPost-menopause	-9.301	43.14	-0.216	0.83
			Diet_binHigh	66.491	39.122	1.7	0.0941	.
	0.3259	0.01818	(Intercept)	43.984	57.54	0.764	0.4475		~ RA_status + Lifetime_Sexual_Partners_bin + Clinic + Menopausal_bin + Diet_bin		Pre-menopause, Reduced	No
			RA_statusRheumatoid Arthritis	77.258	37.001	2.088	0.0409	*
			Lifetime_Sexual_Partners_bin1 or 2	-11.388	59.451	-0.192	0.8487
			Lifetime_Sexual_Partners_bin3+	2.062	59.888	0.034	0.9726
			ClinicSmith	-19.56	38.631	-0.506	0.6144
			Menopausal_binPeri/menopause	-9.502	41.891	-0.227	0.8213
			Menopausal_binPost-menopause	-21.953	42.468	-0.517	0.6071
			Diet_binHigh	41.116	40.009	1.028	0.3081
	0.1165	0.07512	(Intercept)	-1.1856	59.5184	-0.02	0.98417		~ RA_status + Clinic + Diet_bin + RA_status:Clinic + Menopausal_bin + Lifetime_Sexual_Partners_bin		Pre-menopause, Reduced	Yes
			RA_statusRheumatoid Arthritis	156.037	50.7747	3.073	0.00316	**
			ClinicSmith	52.8829	49.953	1.059	0.29393
			Diet_binHigh	50.8666	39.0852	1.301	0.19801
			Menopausal_binPost-menopause	-27.9186	41.3078	-0.676	0.50168
			Menopausal_binPeri/menopause	-12.7072	40.6848	-0.312	0.75585
			Lifetime_Sexual_Partners_bin1 or 2	0.5644	57.9582	0.01	0.99226
			Lifetime_Sexual_Partners_bin3+	15.1873	58.4328	0.26	0.79581
			RA_statusRheumatoid Arthritis:ClinicSmith	-145.493	66.2909	-2.195	0.032	*
	"	"	(Intercept)	-13.8928	71.271	-0.195	0.8461				Peri/menopause, Reduced	Yes
			RA_statusRheumatoid Arthritis	156.037	50.7747	3.073	0.00316	**
			ClinicSmith	52.8829	49.953	1.059	0.29393
			Diet_binHigh	50.8666	39.0852	1.301	0.19801
			Menopausal_binPre-menopause	12.7072	40.6848	0.312	0.75585
			Menopausal_binPost-menopause	-15.2115	43.1135	-0.353	0.72544
			Lifetime_Sexual_Partners_bin1 or 2	0.5644	57.9582	0.01	0.99226
			Lifetime_Sexual_Partners_bin3+	15.1873	58.4328	0.26	0.79581
			RA_statusRheumatoid Arthritis:ClinicSmith	-145.493	66.2909	-2.195	0.032	*
	"	"	(Intercept)	-29.1043	67.7874	-0.429	0.66918				Post-menopause, Reduced	Yes
			RA_statusRheumatoid Arthritis	156.037	50.7747	3.073	0.00316	**
			ClinicSmith	52.8829	49.953	1.059	0.29393
			Diet_binHigh	50.8666	39.0852	1.301	0.19801
			Menopausal_binPeri/menopause	15.2115	43.1135	0.353	0.72544
			Menopausal_binPre-menopause	27.9186	41.3078	0.676	0.50168
			Lifetime_Sexual_Partners_bin1 or 2	0.5644	57.9582	0.01	0.99226
			Lifetime_Sexual_Partners_bin3+	15.1873	58.4328	0.26	0.79581
			RA_statusRheumatoid Arthritis:ClinicSmith	-145.493	66.2909	-2.195	0.032	*
	"	"	(Intercept)	49.6809	56.4532	0.88	0.38229				Pre-menopause, High	Yes
			RA_statusRheumatoid Arthritis	156.037	50.7747	3.073	0.00316	**
			ClinicSmith	52.8829	49.953	1.059	0.29393
			Diet_binReduced	-50.8666	39.0852	-1.301	0.19801
			Menopausal_binPost-menopause	-27.9186	41.3078	-0.676	0.50168
			Menopausal_binPeri/menopause	-12.7072	40.6848	-0.312	0.75585
			Lifetime_Sexual_Partners_bin1 or 2	0.5644	57.9582	0.01	0.99226
			Lifetime_Sexual_Partners_bin3+	15.1873	58.4328	0.26	0.79581
			RA_statusRheumatoid Arthritis:ClinicSmith	-145.493	66.2909	-2.195	0.032	*
	"	"	(Intercept)	36.9738	67.5674	0.547	0.58623				Peri/menopause, High	Yes
			RA_statusRheumatoid Arthritis	156.037	50.7747	3.073	0.00316	**
			ClinicSmith	52.8829	49.953	1.059	0.29393
			Diet_binReduced	-50.8666	39.0852	-1.301	0.19801
			Menopausal_binPre-menopause	12.7072	40.6848	0.312	0.75585
			Menopausal_binPost-menopause	-15.2115	43.1135	-0.353	0.72544
			Lifetime_Sexual_Partners_bin1 or 2	0.5644	57.9582	0.01	0.99226
			Lifetime_Sexual_Partners_bin3+	15.1873	58.4328	0.26	0.79581
			RA_statusRheumatoid Arthritis:ClinicSmith	-145.493	66.2909	-2.195	0.032	*
	"	"	(Intercept)	21.7623	69.8175	0.312	0.75633				Post-menopause, High	Yes
			RA_statusRheumatoid Arthritis	156.037	50.7747	3.073	0.00316	**
			ClinicSmith	52.8829	49.953	1.059	0.29393
			Diet_binReduced	-50.8666	39.0852	-1.301	0.19801
			Menopausal_binPeri/menopause	15.2115	43.1135	0.353	0.72544
			Menopausal_binPre-menopause	27.9186	41.3078	0.676	0.50168
			Lifetime_Sexual_Partners_bin1 or 2	0.5644	57.9582	0.01	0.99226
			Lifetime_Sexual_Partners_bin3+	15.1873	58.4328	0.26	0.79581
			RA_statusRheumatoid Arthritis:ClinicSmith	-145.493	66.2909	-2.195	0.032	*
	0.04246	0.1039	(Intercept)	85.55	69.43	1.232	0.22248		~ RA_status + Clinic_cat + Diet_bin + RA_status:Clinic + Menopausal_bin_cat + Lifetime_Sexual_Partners_bin_cat		Reduced	No
			RA_statusRheumatoid Arthritis	154.47	49.23	3.137	0.00259	**
			Clinic_cat	-92.59	47.83	-1.936	0.0574	.
			Diet_binHigh	50.85	37.91	1.341	0.18461
			Menopausal_bin_cat	-14.28	20.19	-0.707	0.48197
			Lifetime_Sexual_Partners_bin_cat	10.42	24.76	0.421	0.67538
			RA_statusControl:ClinicSmith	146.31	65.11	2.247	0.02815	*
			RA_statusRheumatoid Arthritis:ClinicSmith	NA	NA	NA	NA
Eotaxin	0.02259	0.1268	(Intercept)	10.756	3.364	3.198	0.00217	**	~ Lifetime_Sexual_Partners_bin + Clinic + Menopausal_bin + Diet_bin		Pre-menopause, Reduced	No
			Lifetime_Sexual_Partners_bin1 or 2	4.872	3.411	1.428	0.15818
			Lifetime_Sexual_Partners_bin3+	1.409	3.51	0.402	0.6894
			ClinicSmith	-6.408	2.154	-2.975	0.00416	**
			Menopausal_binPeri/menopause	5.589	2.46	2.272	0.02649	*
			Menopausal_binPost-menopause	5.558	2.47	2.25	0.02793	*
			Diet_binHigh	-1.582	2.24	-0.706	0.48249
	0.02976	0.1255	(Intercept)	11.08	3.383	3.275	0.00173	**	~ RA_status + Lifetime_Sexual_Partners_bin + Clinic + Menopausal_bin + Diet_bin		Pre-menopause, Reduced	No
			RA_statusRheumatoid Arthritis	2.07	2.176	0.951	0.34507
			Lifetime_Sexual_Partners_bin1 or 2	4.156	3.496	1.189	0.23903
			Lifetime_Sexual_Partners_bin3+	1.166	3.521	0.331	0.74163
			ClinicSmith	-7.089	2.272	-3.121	0.00274	**
			Menopausal_binPeri/menopause	5.677	2.463	2.305	0.02456	*
			Menopausal_binPost-menopause	5.219	2.497	2.09	0.04074	*
			Diet_binHigh	-2.262	2.353	-0.962	0.33999
	0.003501	0.2096	(Intercept)	8.9463	3.3084	2.704	0.00886	**	~ RA_status + Menopausal_bin + Clinic + Diet_bin + RA_status:Diet_bin + Lifetime_Sexual_Partners_bin		Pre-menopause, Reduced	Yes
			RA_statusRheumatoid Arthritis	10.1506	3.588	2.829	0.00631	**
			Menopausal_binPeri/menopause	5.6833	2.3418	2.427	0.0182	*
			Menopausal_binPost-menopause	5.5805	2.3776	2.347	0.02218	*
			ClinicSmith	-6.3738	2.175	-2.93	0.00476	**
			Diet_binHigh	2.9837	2.9368	1.016	0.31365
			Lifetime_Sexual_Partners_bin1 or 2	2.0012	3.4141	0.586	0.55994
			Lifetime_Sexual_Partners_bin3+	-0.1849	3.3835	-0.055	0.95659
			RA_statusRheumatoid Arthritis:Diet_binHigh	-11.3981	4.1355	-2.756	0.0077	**
	"	"	(Intercept)	14.6295	3.9792	3.676	0.000501	***			Peri/menopause, Reduced	Yes
			RA_statusRheumatoid Arthritis	10.1506	3.588	2.829	0.00631	**
			Menopausal_binPre-menopause	-5.6833	2.3418	-2.427	0.018197	*
			Menopausal_binPost-menopause	-0.1028	2.4854	-0.041	0.967149
			ClinicSmith	-6.3738	2.175	-2.93	0.004757	**
			Diet_binHigh	2.9837	2.9368	1.016	0.313652
			Lifetime_Sexual_Partners_bin1 or 2	2.0012	3.4141	0.586	0.55994
			Lifetime_Sexual_Partners_bin3+	-0.1849	3.3835	-0.055	0.956588
			RA_statusRheumatoid Arthritis:Diet_binHigh	-11.3981	4.1355	-2.756	0.007702	**
	"	"	(Intercept)	14.5268	3.7223	3.903	0.00024	***			Post-menopause, Reduced	Yes
			RA_statusRheumatoid Arthritis	10.1506	3.588	2.829	0.00631	**
			Menopausal_binPeri/menopause	0.1028	2.4854	0.041	0.96715
			Menopausal_binPre-menopause	-5.5805	2.3776	-2.347	0.02218	*
			ClinicSmith	-6.3738	2.175	-2.93	0.00476	**
			Diet_binHigh	2.9837	2.9368	1.016	0.31365
			Lifetime_Sexual_Partners_bin1 or 2	2.0012	3.4141	0.586	0.55994
			Lifetime_Sexual_Partners_bin3+	-0.1849	3.3835	-0.055	0.95659
			RA_statusRheumatoid Arthritis:Diet_binHigh	-11.3981	4.1355	-2.756	0.0077	**
	"	"	(Intercept)	11.93	3.3141	3.6	0.00064	***			Pre-menopause, High	Yes
			RA_statusRheumatoid Arthritis	-1.2474	2.3931	-0.521	0.60407
			Menopausal_binPost-menopause	5.5805	2.3776	2.347	0.02218	*
			Menopausal_binPeri/menopause	5.6833	2.3418	2.427	0.0182	*
			ClinicSmith	-6.3738	2.175	-2.93	0.00476	**
			Diet_binReduced	-2.9837	2.9368	-1.016	0.31365
			Lifetime_Sexual_Partners_bin1 or 2	2.0012	3.4141	0.586	0.55994
			Lifetime_Sexual_Partners_bin3+	-0.1849	3.3835	-0.055	0.95659
			RA_statusRheumatoid Arthritis:Diet_binReduced	11.3981	4.1355	2.756	0.0077	**
	"	"	(Intercept)	17.6133	3.924	4.489	3.24e-05	***			Peri/menopause, High	Yes
			RA_statusRheumatoid Arthritis	-1.2474	2.3931	-0.521	0.60407
			Menopausal_binPre-menopause	-5.6833	2.3418	-2.427	0.0182	*
			Menopausal_binPost-menopause	-0.1028	2.4854	-0.041	0.96715
			ClinicSmith	-6.3738	2.175	-2.93	0.00476	**
			Diet_binReduced	-2.9837	2.9368	-1.016	0.31365
			Lifetime_Sexual_Partners_bin1 or 2	2.0012	3.4141	0.586	0.55994
			Lifetime_Sexual_Partners_bin3+	-0.1849	3.3835	-0.055	0.95659
			RA_statusRheumatoid Arthritis:Diet_binReduced	11.3981	4.1355	2.756	0.0077	**
	"	"	(Intercept)	17.5105	4.0718	4.3	6.25e-05				Post-menopause, High	Yes
			RA_statusRheumatoid Arthritis	-1.2474	2.3931	-0.521	0.60407
			Menopausal_binPeri/menopause	0.1028	2.4854	0.041	0.96715
			Menopausal_binPre-menopause	-5.5805	2.3776	-2.347	0.02218	*
			ClinicSmith	-6.3738	2.175	-2.93	0.00476	**
			Diet_binReduced	-2.9837	2.9368	-1.016	0.31365
			Lifetime_Sexual_Partners_bin1 or 2	2.0012	3.4141	0.586	0.55994
			Lifetime_Sexual_Partners_bin3+	-0.1849	3.3835	-0.055	0.95659
			RA_statusRheumatoid Arthritis:Diet_binReduced	11.3981	4.1355	2.756	0.0077	**
	0.002285	0.2009	(Intercept)	15.3437	4.2317	3.626	0.000577	***	~ RA_status + Menopausal_bin_cat + Clinic_cat + Diet_bin + RA_status:Diet_bin + Lifetime_Sexual_Partners_bin_cat		Reduced	No
			RA_statusRheumatoid Arthritis	11.0512	3.3735	3.276	0.001715	**
			Menopausal_bin_cat	3.0117	1.1863	2.539	0.013607	*
			Clinic_cat	-5.3451	2.0655	-2.588	0.011975	*
			Diet_binHigh	4.0621	2.8697	1.416	0.161844
			Lifetime_Sexual_Partners_bin_cat	-0.6032	1.453	-0.415	0.67945
			RA_statusRheumatoid Arthritis:Diet_binHigh	-12.4547	4.0352	-3.087	0.003009	**
GM-CSF	0.6425	-0.02584	(Intercept)	1.6479	5.9205	0.278	0.782		~ Lifetime_Sexual_Partners_bin + Clinic + Menopausal_bin + Diet_bin		Pre-menopause, Reduced	No
			Lifetime_Sexual_Partners_bin1 or 2	3.9111	6.0041	0.651	0.517
			Lifetime_Sexual_Partners_bin3+	3.1024	6.1771	0.502	0.617
			ClinicSmith	1.5842	3.7918	0.418	0.678
			Menopausal_binPost-menopause	6.5277	4.347	1.502	0.138
			Menopausal_binPeri/menopause	4.1073	4.3292	0.949	0.346
			Diet_binHigh	0.3371	3.9421	0.086	0.932
	0.6164	-0.02413	(Intercept)	2.2755	5.9457	0.383	0.703		~ RA_status + Lifetime_Sexual_Partners_bin + Clinic + Menopausal_bin + Diet_bin		Pre-menopause, Reduced	No
			RA_statusRheumatoid Arthritis	4.0185	3.8233	1.051	0.297
			Lifetime_Sexual_Partners_bin1 or 2	2.5214	6.1432	0.41	0.683
			Lifetime_Sexual_Partners_bin3+	2.6308	6.1883	0.425	0.672
			ClinicSmith	0.2628	3.9918	0.066	0.948
			Menopausal_binPost-menopause	5.8696	4.3883	1.338	0.186
			Menopausal_binPeri/menopause	4.2772	4.3287	0.988	0.327
			Diet_binHigh	-0.9828	4.1342	-0.238	0.813
	0.1285	0.08493	(Intercept)	3.27	6.132	0.533	0.59584		~ RA_status + Menopausal_bin + Diet_bin + Clinic + Lifetime_Sexual_Partners_bin + RA_status:Menopausal_bin + RA_status:Lifetime_Sexual_Partners_bin		Pre-menopause, Reduced	Yes
			RA_statusRheumatoid Arthritis	14.182	14.429	0.983	0.32974
			Menopausal_binPost-menopause	-7.037	6.224	-1.131	0.2628
			Menopausal_binPeri/menopause	-1.807	5.381	-0.336	0.73826
			Diet_binHigh	-1.703	3.971	-0.429	0.66972
			ClinicSmith	1.604	3.817	0.42	0.67598
			Lifetime_Sexual_Partners_bin1 or 2	3.359	6.749	0.498	0.62061
			Lifetime_Sexual_Partners_bin3+	8.949	6.491	1.379	0.1733
			RA_statusRheumatoid Arthritis:Menopausal_binPost-menopause	23.566	8.179	2.881	0.00555	**
			RA_statusRheumatoid Arthritis:Menopausal_binPeri/menopause	14.545	7.732	1.881	0.06499	.
			RA_statusRheumatoid Arthritis:Lifetime_Sexual_Partners_bin1 or 2	-17.466	15.554	-1.123	0.26611
			RA_statusRheumatoid Arthritis:Lifetime_Sexual_Partners_bin3+	-27.856	15.747	-1.769	0.08216	.
	"	"	(Intercept)	1.464	7.651	0.191	0.849				Peri/menopause, Reduced	Yes
			RA_statusRheumatoid Arthritis	28.727	16.021	1.793	0.0782	.
			Menopausal_binPre-menopause	1.807	5.381	0.336	0.7383
			Menopausal_binPost-menopause	-5.231	6.521	-0.802	0.4257
			Diet_binHigh	-1.703	3.971	-0.429	0.6697
			ClinicSmith	1.604	3.817	0.42	0.676
			Lifetime_Sexual_Partners_bin1 or 2	3.359	6.749	0.498	0.6206
			Lifetime_Sexual_Partners_bin3+	8.949	6.491	1.379	0.1733
			RA_statusRheumatoid Arthritis:Menopausal_binPre-menopause	-14.545	7.732	-1.881	0.065	.
			RA_statusRheumatoid Arthritis:Menopausal_binPost-menopause	9.021	8.575	1.052	0.2971
			RA_statusRheumatoid Arthritis:Lifetime_Sexual_Partners_bin1 or 2	-17.466	15.554	-1.123	0.2661
			RA_statusRheumatoid Arthritis:Lifetime_Sexual_Partners_bin3+	-27.856	15.747	-1.769	0.0822	.
	"	"	(Intercept)	-3.767	7.648	-0.493	0.62418				Post-menopause, Reduced	Yes
			RA_statusRheumatoid Arthritis	37.749	16.285	2.318	0.024	*
			Menopausal_binPeri/menopause	5.231	6.521	0.802	0.42574
			Menopausal_binPre-menopause	7.037	6.224	1.131	0.2628
			Diet_binHigh	-1.703	3.971	-0.429	0.66972
			ClinicSmith	1.604	3.817	0.42	0.67598
			Lifetime_Sexual_Partners_bin1 or 2	3.359	6.749	0.498	0.62061
			Lifetime_Sexual_Partners_bin3+	8.949	6.491	1.379	0.1733
			RA_statusRheumatoid Arthritis:Menopausal_binPeri/menopause	-9.021	8.575	-1.052	0.2971
			RA_statusRheumatoid Arthritis:Menopausal_binPre-menopause	-23.566	8.179	-2.881	0.00555	**
			RA_statusRheumatoid Arthritis:Lifetime_Sexual_Partners_bin1 or 2	-17.466	15.554	-1.123	0.26611
			RA_statusRheumatoid Arthritis:Lifetime_Sexual_Partners_bin3+	-27.856	15.747	-1.769	0.08216	.
	"	"	(Intercept)	1.568	5.993	0.262	0.79455				Pre-menopause, High	Yes
			RA_statusRheumatoid Arthritis	14.182	14.429	0.983	0.32974
			Menopausal_binPost-menopause	-7.037	6.224	-1.131	0.2628
			Menopausal_binPeri/menopause	-1.807	5.381	-0.336	0.73826
			Diet_binReduced	1.703	3.971	0.429	0.66972
			ClinicSmith	1.604	3.817	0.42	0.67598
			Lifetime_Sexual_Partners_bin1 or 2	3.359	6.749	0.498	0.62061
			Lifetime_Sexual_Partners_bin3+	8.949	6.491	1.379	0.1733
			RA_statusRheumatoid Arthritis:Menopausal_binPost-menopause	23.566	8.179	2.881	0.00555	**
			RA_statusRheumatoid Arthritis:Menopausal_binPeri/menopause	14.545	7.732	1.881	0.06499	.
			RA_statusRheumatoid Arthritis:Lifetime_Sexual_Partners_bin1 or 2	-17.466	15.554	-1.123	0.26611
			RA_statusRheumatoid Arthritis:Lifetime_Sexual_Partners_bin3+	-27.856	15.747	-1.769	0.08216	.
	"	"	(Intercept)	-0.239	7.495	-0.032	0.9747				Peri/menopause, High	Yes
			RA_statusRheumatoid Arthritis	28.727	16.021	1.793	0.0782	.
			Menopausal_binPre-menopause	1.807	5.381	0.336	0.7383
			Menopausal_binPost-menopause	-5.231	6.521	-0.802	0.4257
			Diet_binReduced	1.703	3.971	0.429	0.6697
			ClinicSmith	1.604	3.817	0.42	0.676
			Lifetime_Sexual_Partners_bin1 or 2	3.359	6.749	0.498	0.6206
			Lifetime_Sexual_Partners_bin3+	8.949	6.491	1.379	0.1733
			RA_statusRheumatoid Arthritis:Menopausal_binPre-menopause	-14.545	7.732	-1.881	0.065	.
			RA_statusRheumatoid Arthritis:Menopausal_binPost-menopause	9.021	8.575	1.052	0.2971
			RA_statusRheumatoid Arthritis:Lifetime_Sexual_Partners_bin1 or 2	-17.466	15.554	-1.123	0.2661
			RA_statusRheumatoid Arthritis:Lifetime_Sexual_Partners_bin3+	-27.856	15.747	-1.769	0.0822
	"	"	(Intercept)	-5.47	8.209	-0.666	0.50788				Post-menopause, High	Yes
			RA_statusRheumatoid Arthritis	37.749	16.285	2.318	0.024	*
			Menopausal_binPeri/menopause	5.231	6.521	0.802	0.42574
			Menopausal_binPre-menopause	7.037	6.224	1.131	0.2628
			Diet_binReduced	1.703	3.971	0.429	0.66972
			ClinicSmith	1.604	3.817	0.42	0.67598
			Lifetime_Sexual_Partners_bin1 or 2	3.359	6.749	0.498	0.62061
			Lifetime_Sexual_Partners_bin3+	8.949	6.491	1.379	0.1733
			RA_statusRheumatoid Arthritis:Menopausal_binPeri/menopause	-9.021	8.575	-1.052	0.2971
			RA_statusRheumatoid Arthritis:Menopausal_binPre-menopause	-23.566	8.179	-2.881	0.00555	**
			RA_statusRheumatoid Arthritis:Lifetime_Sexual_Partners_bin1 or 2	-17.466	15.554	-1.123	0.26611
			RA_statusRheumatoid Arthritis:Lifetime_Sexual_Partners_bin3+	-27.856	15.747	-1.769	0.08216	.
	0.03036	0.1248	(Intercept)	-0.1059	7.4561	-0.014	0.98871		~ RA_status + Menopausal_bin_cat + Diet_bin + Clinic_cat + Lifetime_Sexual_Partners_bin_cat + RA_status:Menopausal_bin + RA_status:Lifetime_Sexual_Partners_bin		Reduced	No
			RA_statusRheumatoid Arthritis	7.332	7.82	0.938	0.35209
			Menopausal_bin_cat	-3.3245	2.9664	-1.121	0.26673
			Diet_binHigh	-1.1449	3.7843	-0.303	0.76326
			Clinic_cat	2.3657	3.5362	0.669	0.50598
			Lifetime_Sexual_Partners_bin_cat	4.753	2.9926	1.588	0.11731
			RA_statusRheumatoid Arthritis:Diet_binHigh	11.1947	3.8959	2.873	0.00555	**
			RA_statusRheumatoid Arthritis:Lifetime_Sexual_Partners_bin_cat	-9.8063	5.1559	-1.902	0.06183	.
IFNg	0.1435	0.05495	(Intercept)	12.106	12.942	0.935	0.353		~ Lifetime_Sexual_Partners_bin + Clinic + Menopausal_bin + Diet_bin		Pre-menopause, Reduced	No
			Lifetime_Sexual_Partners_bin1 or 2	18.32	13.124	1.396	0.168
			Lifetime_Sexual_Partners_bin3+	3.513	13.503	0.26	0.796
			ClinicSmith	6.894	8.288	0.832	0.409
			Menopausal_binPost-menopause	10.025	9.502	1.055	0.295
			Menopausal_binPeri/menopause	10.967	9.463	1.159	0.251
			Diet_binHigh	-5.245	8.617	-0.609	0.545
	0.2048	0.04297	(Intercept)	12.711	13.09	0.971	0.335		~ RA_status + Lifetime_Sexual_Partners_bin + Clinic + Menopausal_bin + Diet_bin		Pre-menopause, Reduced	No
			RA_statusRheumatoid Arthritis	3.874	8.417	0.46	0.647
			Lifetime_Sexual_Partners_bin1 or 2	16.98	13.524	1.256	0.214
			Lifetime_Sexual_Partners_bin3+	3.059	13.624	0.225	0.823
			ClinicSmith	5.62	8.788	0.64	0.525
			Menopausal_binPost-menopause	9.39	9.661	0.972	0.335
			Menopausal_binPeri/menopause	11.131	9.53	1.168	0.247
			Diet_binHigh	-6.517	9.102	-0.716	0.477
	0.04813	0.1343	(Intercept)	7.435	14.492	0.513	0.6099				Pre-menopause, Reduced	Yes
			RA_statusRheumatoid Arthritis	21.397	20.435	1.047	0.2994
			Menopausal_binPost-menopause	-11.825	14.153	-0.836	0.4069
			Menopausal_binPeri/menopause	-2.87	12.32	-0.233	0.8166
			ClinicSmith	19.753	12.12	1.63	0.1086
			Diet_binHigh	9.107	12.308	0.74	0.4623
			Lifetime_Sexual_Partners_bin1 or 2	13.346	13.283	1.005	0.3192
			Lifetime_Sexual_Partners_bin3+	2.51	13.178	0.19	0.8496
			RA_statusRheumatoid Arthritis:Menopausal_binPost-menopause	39.517	18.541	2.131	0.0373	*
			RA_statusRheumatoid Arthritis:Menopausal_binPeri/menopause	29.518	17.906	1.649	0.1046
			RA_statusRheumatoid Arthritis:ClinicSmith	-23.247	16.875	-1.378	0.1736
			RA_statusRheumatoid Arthritis:Diet_binHigh	-34.65	17.535	-1.976	0.0529	.
	"	"	(Intercept)	4.565	18.536	0.246	0.8063				Peri/menopause, Reduced	Yes
			RA_statusRheumatoid Arthritis	50.916	24.535	2.075	0.0424	*
			Menopausal_binPre-menopause	2.87	12.32	0.233	0.8166
			Menopausal_binPost-menopause	-8.954	14.805	-0.605	0.5476
			ClinicSmith	19.753	12.12	1.63	0.1086
			Diet_binHigh	9.107	12.308	0.74	0.4623
			Lifetime_Sexual_Partners_bin1 or 2	13.346	13.283	1.005	0.3192
			Lifetime_Sexual_Partners_bin3+	2.51	13.178	0.19	0.8496
			RA_statusRheumatoid Arthritis:Menopausal_binPre-menopause	-29.518	17.906	-1.649	0.1046
			RA_statusRheumatoid Arthritis:Menopausal_binPost-menopause	9.999	19.638	0.509	0.6126
			RA_statusRheumatoid Arthritis:ClinicSmith	-23.247	16.875	-1.378	0.1736
			RA_statusRheumatoid Arthritis:Diet_binHigh	-34.65	17.535	-1.976	0.0529	.
	"	"	(Intercept)	-4.39	17.464	-0.251	0.80243				Post-menopause, Reduced	Yes
			RA_statusRheumatoid Arthritis	60.914	21.44	2.841	0.00619	**
			Menopausal_binPeri/menopause	8.954	14.805	0.605	0.54764
			Menopausal_binPre-menopause	11.825	14.153	0.836	0.40686
			ClinicSmith	19.753	12.12	1.63	0.10856
			Diet_binHigh	9.107	12.308	0.74	0.46232
			Lifetime_Sexual_Partners_bin1 or 2	13.346	13.283	1.005	0.3192
			Lifetime_Sexual_Partners_bin3+	2.51	13.178	0.19	0.84962
			RA_statusRheumatoid Arthritis:Menopausal_binPeri/menopause	-9.999	19.638	-0.509	0.61258
			RA_statusRheumatoid Arthritis:Menopausal_binPre-menopause	-39.517	18.541	-2.131	0.03731	*
			RA_statusRheumatoid Arthritis:ClinicSmith	-23.247	16.875	-1.378	0.17362
			RA_statusRheumatoid Arthritis:Diet_binHigh	-34.65	17.535	-1.976	0.05291	.
	"	"	(Intercept)	16.543	13.117	1.261	0.2123				Pre-menopause, High	Yes
			RA_statusRheumatoid Arthritis	-13.253	12.934	-1.025	0.3098
			Menopausal_binPost-menopause	-11.825	14.153	-0.836	0.4069
			Menopausal_binPeri/menopause	-2.87	12.32	-0.233	0.8166
			ClinicSmith	19.753	12.12	1.63	0.1086
			Diet_binReduced	-9.107	12.308	-0.74	0.4623
			Lifetime_Sexual_Partners_bin1 or 2	13.346	13.283	1.005	0.3192
			Lifetime_Sexual_Partners_bin3+	2.51	13.178	0.19	0.8496
			RA_statusRheumatoid Arthritis:Menopausal_binPost-menopause	39.517	18.541	2.131	0.0373	*
			RA_statusRheumatoid Arthritis:Menopausal_binPeri/menopause	29.518	17.906	1.649	0.1046
			RA_statusRheumatoid Arthritis:ClinicSmith	-23.247	16.875	-1.378	0.1736
			RA_statusRheumatoid Arthritis:Diet_binReduced	34.65	17.535	1.976	0.0529	.
	"	"	(Intercept)	13.672	16.848	0.811	0.4204				Peri/menopause, High	Yes
			RA_statusRheumatoid Arthritis	16.265	17.56	0.926	0.3581
			Menopausal_binPre-menopause	2.87	12.32	0.233	0.8166
			Menopausal_binPost-menopause	-8.954	14.805	-0.605	0.5476
			ClinicSmith	19.753	12.12	1.63	0.1086
			Diet_binReduced	-9.107	12.308	-0.74	0.4623
			Lifetime_Sexual_Partners_bin1 or 2	13.346	13.283	1.005	0.3192
			Lifetime_Sexual_Partners_bin3+	2.51	13.178	0.19	0.8496
			RA_statusRheumatoid Arthritis:Menopausal_binPre-menopause	-29.518	17.906	-1.649	0.1046
			RA_statusRheumatoid Arthritis:Menopausal_binPost-menopause	9.999	19.638	0.509	0.6126
			RA_statusRheumatoid Arthritis:ClinicSmith	-23.247	16.875	-1.378	0.1736
			RA_statusRheumatoid Arthritis:Diet_binReduced	34.65	17.535	1.976	0.0529	.
	"	"	(Intercept)	4.718	18.879	0.25	0.8035				Post-menopause, High	Yes
			RA_statusRheumatoid Arthritis	26.264	18.112	1.45	0.1524
			Menopausal_binPeri/menopause	8.954	14.805	0.605	0.5476
			Menopausal_binPre-menopause	11.825	14.153	0.836	0.4069
			ClinicSmith	19.753	12.12	1.63	0.1086
			Diet_binReduced	-9.107	12.308	-0.74	0.4623
			Lifetime_Sexual_Partners_bin1 or 2	13.346	13.283	1.005	0.3192
			Lifetime_Sexual_Partners_bin3+	2.51	13.178	0.19	0.8496
			RA_statusRheumatoid Arthritis:Menopausal_binPeri/menopause	-9.999	19.638	-0.509	0.6126
			RA_statusRheumatoid Arthritis:Menopausal_binPre-menopause	-39.517	18.541	-2.131	0.0373	*
			RA_statusRheumatoid Arthritis:ClinicSmith	-23.247	16.875	-1.378	0.1736
			RA_statusRheumatoid Arthritis:Diet_binReduced	34.65	17.535	1.976	0.0529	.
	0.02918	0.1343	(Intercept)	-7.228	21.642	-0.334	0.7395		~ RA_status + Menopausal_bin_cat + Clinic_cat + Diet_bin + RA_status:Menopausal_bin_cat + RA_status:Clinic_cat + RA_status:Diet_bin + Lifetime_Sexual_Partners_bin_cat		Pre-menopause, Reduced	No
			RA_statusRheumatoid Arthritis	48.713	31.472	1.548	0.1268
			Menopausal_bin_cat	-4.849	6.898	-0.703	0.4847
			Clinic_cat	21.175	11.518	1.838	0.0709	.
			Diet_binHigh	12.654	11.765	1.076	0.2863
			Lifetime_Sexual_Partners_bin_cat	-2.479	5.642	-0.439	0.6619
			RA_statusRheumatoid Arthritis:Menopausal_bin_cat	18.917	9.147	2.068	0.0429	*
			RA_statusRheumatoid Arthritis:Clinic_cat	-20.112	15.947	-1.261	0.2121
			RA_statusRheumatoid Arthritis:Diet_binHigh	-38.886	16.751	-2.321	0.0236	*
IL-1a	0.632	-0.02461	(Intercept)	1029.89	877.79	1.173	0.245		~ Lifetime_Sexual_Partners_bin + Clinic + Menopausal_bin + Diet_bin		Pre-menopause, Reduced	No
			Lifetime_Sexual_Partners_bin1 or 2	1375.37	890.18	1.545	0.127
			Lifetime_Sexual_Partners_bin3+	945.09	915.83	1.032	0.306
			ClinicSmith	-371.48	562.18	-0.661	0.511
			Menopausal_binPost-menopause	-35.03	644.49	-0.054	0.957
			Menopausal_binPeri/menopause	33.11	641.86	0.052	0.959
			Diet_binHigh	-876.13	584.47	-1.499	0.139
	0.7166	-0.03731	(Intercept)	1072.54	887.7	1.208	0.232		~ RA_status + Lifetime_Sexual_Partners_bin + Clinic + Menopausal_bin + Diet_bin		Pre-menopause, Reduced	No
			RA_statusRheumatoid Arthritis	273.07	570.83	0.478	0.634
			Lifetime_Sexual_Partners_bin1 or 2	1280.94	917.18	1.397	0.168
			Lifetime_Sexual_Partners_bin3+	913.04	923.92	0.988	0.327
			ClinicSmith	-461.27	595.98	-0.774	0.442
			Menopausal_binPost-menopause	-79.75	655.17	-0.122	0.904
			Menopausal_binPeri/menopause	44.66	646.28	0.069	0.945
			Diet_binHigh	-965.81	617.24	-1.565	0.123
	0.1155	0.09074	(Intercept)	339.2	967.4	0.351	0.7271		~ RA_status + Menopausal_bin + Clinic + Diet_bin + RA_status:Menopausal_bin + RA_status:Clinic + RA_status:Diet_bin + Lifetime_Sexual_Partners_bin		Pre-menopause, Reduced	Yes
			RA_statusRheumatoid Arthritis	2307.3	1364.2	1.691	0.0961	.
			Menopausal_binPost-menopause	-1230.2	944.8	-1.302	0.198
			Menopausal_binPeri/menopause	-1063.1	822.5	-1.293	0.2013
			ClinicSmith	891.4	809.1	1.102	0.2751
			Diet_binHigh	455.6	821.7	0.555	0.5813
			Lifetime_Sexual_Partners_bin1 or 2	1011.9	886.7	1.141	0.2585
			Lifetime_Sexual_Partners_bin3+	853.8	879.7	0.97	0.3358
			RA_statusRheumatoid Arthritis:Menopausal_binPost-menopause	2217.2	1237.8	1.791	0.0785	.
			RA_statusRheumatoid Arthritis:Menopausal_binPeri/menopause	2311.6	1195.3	1.934	0.058	.
			RA_statusRheumatoid Arthritis:ClinicSmith	-2321.9	1126.5	-2.061	0.0438	*
			RA_statusRheumatoid Arthritis:Diet_binHigh	-2965.3	1170.6	-2.533	0.014	*
	"	"	(Intercept)	-723.86	1237.41	-0.585	0.56083				Peri/menopause, Reduced	Yes
			RA_statusRheumatoid Arthritis	4618.88	1637.88	2.82	0.00656	**
			Menopausal_binPre-menopause	1063.11	822.45	1.293	0.20127
			Menopausal_binPost-menopause	-167.14	988.31	-0.169	0.8663
			ClinicSmith	891.39	809.1	1.102	0.27514
			Diet_binHigh	455.65	821.66	0.555	0.58134
			Lifetime_Sexual_Partners_bin1 or 2	1011.88	886.71	1.141	0.25849
			Lifetime_Sexual_Partners_bin3+	853.75	879.72	0.97	0.33584
			RA_statusRheumatoid Arthritis:Menopausal_binPre-menopause	-2311.6	1195.33	-1.934	0.05802	.
			RA_statusRheumatoid Arthritis:Menopausal_binPost-menopause	-94.36	1310.95	-0.072	0.94287
			RA_statusRheumatoid Arthritis:ClinicSmith	-2321.87	1126.52	-2.061	0.04379	*
			RA_statusRheumatoid Arthritis:Diet_binHigh	-2965.3	1170.61	-2.533	0.01403	*
	"	"	(Intercept)	-891	1165.83	-0.764	0.4478				Post-menopause, Reduced	Yes
			RA_statusRheumatoid Arthritis	4524.52	1431.27	3.161	0.0025	**
			Menopausal_binPeri/menopause	167.14	988.31	0.169	0.8663
			Menopausal_binPre-menopause	1230.24	944.8	1.302	0.198
			ClinicSmith	891.39	809.1	1.102	0.2751
			Diet_binHigh	455.65	821.66	0.555	0.5813
			Lifetime_Sexual_Partners_bin1 or 2	1011.88	886.71	1.141	0.2585
			Lifetime_Sexual_Partners_bin3+	853.75	879.72	0.97	0.3358
			RA_statusRheumatoid Arthritis:Menopausal_binPeri/menopause	94.36	1310.95	0.072	0.9429
			RA_statusRheumatoid Arthritis:Menopausal_binPre-menopause	-2217.24	1237.75	-1.791	0.0785	.
			RA_statusRheumatoid Arthritis:ClinicSmith	-2321.87	1126.52	-2.061	0.0438	*
			RA_statusRheumatoid Arthritis:Diet_binHigh	-2965.3	1170.61	-2.533	0.014	*
	"	"	(Intercept)	794.9	875.6	0.908	0.3677				Pre-menopause, High	Yes
			RA_statusRheumatoid Arthritis	-658	863.4	-0.762	0.4491
			Menopausal_binPost-menopause	-1230.2	944.8	-1.302	0.198
			Menopausal_binPeri/menopause	-1063.1	822.5	-1.293	0.2013
			ClinicSmith	891.4	809.1	1.102	0.2751
			Diet_binReduced	-455.6	821.7	-0.555	0.5813
			Lifetime_Sexual_Partners_bin1 or 2	1011.9	886.7	1.141	0.2585
			Lifetime_Sexual_Partners_bin3+	853.8	879.7	0.97	0.3358
			RA_statusRheumatoid Arthritis:Menopausal_binPost-menopause	2217.2	1237.8	1.791	0.0785	.
			RA_statusRheumatoid Arthritis:Menopausal_binPeri/menopause	2311.6	1195.3	1.934	0.058	.
			RA_statusRheumatoid Arthritis:ClinicSmith	-2321.9	1126.5	-2.061	0.0438	*
			RA_statusRheumatoid Arthritis:Diet_binReduced	2965.3	1170.6	2.533	0.014	*
	"	"	(Intercept)	-268.21	1124.74	-0.238	0.8124				Peri/menopause, High	Yes
			RA_statusRheumatoid Arthritis	1653.58	1172.24	1.411	0.1637
			Menopausal_binPre-menopause	1063.11	822.45	1.293	0.2013
			Menopausal_binPost-menopause	-167.14	988.31	-0.169	0.8663
			ClinicSmith	891.39	809.1	1.102	0.2751
			Diet_binReduced	-455.65	821.66	-0.555	0.5813
			Lifetime_Sexual_Partners_bin1 or 2	1011.88	886.71	1.141	0.2585
			Lifetime_Sexual_Partners_bin3+	853.75	879.72	0.97	0.3358
			RA_statusRheumatoid Arthritis:Menopausal_binPre-menopause	-2311.6	1195.33	-1.934	0.058	.
			RA_statusRheumatoid Arthritis:Menopausal_binPost-menopause	-94.36	1310.95	-0.072	0.9429
			RA_statusRheumatoid Arthritis:ClinicSmith	-2321.87	1126.52	-2.061	0.0438	*
			RA_statusRheumatoid Arthritis:Diet_binReduced	2965.3	1170.61	2.533	0.014	*
	"	"	(Intercept)	-435.35	1260.29	-0.345	0.731				Post-menopause, High	Yes
			RA_statusRheumatoid Arthritis	1559.22	1209.09	1.29	0.2023
			Menopausal_binPeri/menopause	167.14	988.31	0.169	0.8663
			Menopausal_binPre-menopause	1230.24	944.8	1.302	0.198
			ClinicSmith	891.39	809.1	1.102	0.2751
			Diet_binReduced	-455.65	821.66	-0.555	0.5813
			Lifetime_Sexual_Partners_bin1 or 2	1011.88	886.71	1.141	0.2585
			Lifetime_Sexual_Partners_bin3+	853.75	879.72	0.97	0.3358
			RA_statusRheumatoid Arthritis:Menopausal_binPeri/menopause	94.36	1310.95	0.072	0.9429
			RA_statusRheumatoid Arthritis:Menopausal_binPre-menopause	-2217.24	1237.75	-1.791	0.0785	.
			RA_statusRheumatoid Arthritis:ClinicSmith	-2321.87	1126.52	-2.061	0.0438	*
			RA_statusRheumatoid Arthritis:Diet_binReduced	2965.3	1170.61	2.533	0.014	*
	0.06079	0.1043	(Intercept)	-59.54	1433.94	-0.042	0.96701		~ RA_status + Menopausal_bin_cat + Clinic_cat + Diet_bin + RA_status:Menopausal_bin_cat + RA_status:Clinic_cat + RA_status:Diet_bin + Lifetime_Sexual_Partners_bin_cat		Reduced	No
			RA_statusRheumatoid Arthritis	4528.17	2085.27	2.172	0.03379	*
			Menopausal_bin_cat	-641.36	457.03	-1.403	0.16559
			Clinic_cat	767.33	763.16	1.005	0.31865
			Diet_binHigh	472.09	779.51	0.606	0.54701
			Lifetime_Sexual_Partners_bin_cat	239.16	373.84	0.64	0.52474
			RA_statusRheumatoid Arthritis:Menopausal_bin_cat	1143.73	606.04	1.887	0.06389	.
			RA_statusRheumatoid Arthritis:Clinic_cat	-1926.29	1056.65	-1.823	0.0732	.
			RA_statusRheumatoid Arthritis:Diet_binHigh	-2990.15	1109.91	-2.694	0.00911	**
IL-2	0.6163	-0.02277	(Intercept)	-0.04328	0.33579	-0.129	0.898		~ Lifetime_Sexual_Partners_bin + Clinic + Menopausal_bin + Diet_bin		Pre-menopause, Reduced	No
			Lifetime_Sexual_Partners_bin1 or 2	0.30674	0.34053	0.901	0.371
			Lifetime_Sexual_Partners_bin3+	0.18695	0.35034	0.534	0.595
			ClinicSmith	-0.05394	0.21505	-0.251	0.803
			Menopausal_binPost-menopause	0.30367	0.24654	1.232	0.223
			Menopausal_binPeri/menopause	0.34269	0.24554	1.396	0.168
			Diet_binHigh	0.14479	0.22358	0.648	0.52
	0.7003	-0.03514	(Intercept)	-0.02634	0.33953	-0.078	0.938		~ RA_status + Lifetime_Sexual_Partners_bin + Clinic + Menopausal_bin + Diet_bin		Pre-menopause, Reduced	No
			RA_statusRheumatoid Arthritis	0.10844	0.21833	0.497	0.621
			Lifetime_Sexual_Partners_bin1 or 2	0.26924	0.35081	0.767	0.446
			Lifetime_Sexual_Partners_bin3+	0.17422	0.35338	0.493	0.624
			ClinicSmith	-0.0896	0.22795	-0.393	0.696
			Menopausal_binPost-menopause	0.28591	0.25059	1.141	0.258
			Menopausal_binPeri/menopause	0.34728	0.24719	1.405	0.165
			Diet_binHigh	0.10918	0.23608	0.462	0.645
	0.3683	0.01443	(Intercept)	0.15565	0.34411	0.452	0.6527		~ RA_status + Menopausal_bin + Clinic + Diet_bin + RA_status:Menopausal_bin + Lifetime_Sexual_Partners_bin		Pre-menopause, Reduced	Yes
			RA_statusRheumatoid Arthritis	-0.27417	0.30877	-0.888	0.3781
			Menopausal_binPost-menopause	-0.32713	0.36545	-0.895	0.3743
			Menopausal_binPeri/menopause	0.18221	0.31515	0.578	0.5653
			ClinicSmith	-0.07176	0.22266	-0.322	0.7484
			Diet_binHigh	0.05362	0.23169	0.231	0.8178
			Lifetime_Sexual_Partners_bin1 or 2	0.2668	0.3434	0.777	0.4402
			Lifetime_Sexual_Partners_bin3+	0.2134	0.34526	0.618	0.5388
			RA_statusRheumatoid Arthritis:Menopausal_binPost-menopause	1.07296	0.47472	2.26	0.0274	*
			RA_statusRheumatoid Arthritis:Menopausal_binPeri/menopause	0.36128	0.44278	0.816	0.4178
	"	"	(Intercept)	0.33785	0.42665	0.792	0.432				Peri/menopause, Reduced	Yes
			RA_statusRheumatoid Arthritis	0.08711	0.34159	0.255	0.8
			Menopausal_binPre-menopause	-0.18221	0.31515	-0.578	0.565
			Menopausal_binPost-menopause	-0.50934	0.38435	-1.325	0.19
			ClinicSmith	-0.07176	0.22266	-0.322	0.748
			Diet_binHigh	0.05362	0.23169	0.231	0.818
			Lifetime_Sexual_Partners_bin1 or 2	0.2668	0.3434	0.777	0.44
			Lifetime_Sexual_Partners_bin3+	0.2134	0.34526	0.618	0.539
			RA_statusRheumatoid Arthritis:Menopausal_binPre-menopause	-0.36128	0.44278	-0.816	0.418
			RA_statusRheumatoid Arthritis:Menopausal_binPost-menopause	0.71168	0.50264	1.416	0.162
	"	"	(Intercept)	-0.17149	0.42798	-0.401	0.6901				Post-menopause, Reduced	Yes
			RA_statusRheumatoid Arthritis	0.7988	0.39264	2.034	0.0463	*
			Menopausal_binPeri/menopause	0.50934	0.38435	1.325	0.1901
			Menopausal_binPre-menopause	0.32713	0.36545	0.895	0.3743
			ClinicSmith	-0.07176	0.22266	-0.322	0.7484
			Diet_binHigh	0.05362	0.23169	0.231	0.8178
			Lifetime_Sexual_Partners_bin1 or 2	0.2668	0.3434	0.777	0.4402
			Lifetime_Sexual_Partners_bin3+	0.2134	0.34526	0.618	0.5388
			RA_statusRheumatoid Arthritis:Menopausal_binPeri/menopause	-0.71168	0.50264	-1.416	0.162
			RA_statusRheumatoid Arthritis:Menopausal_binPre-menopause	-1.07296	0.47472	-2.26	0.0274	*
	"	"	(Intercept)	0.20927	0.32953	0.635	0.5278				Pre-menopause, High	Yes
			RA_statusRheumatoid Arthritis	-0.27417	0.30877	-0.888	0.3781
			Menopausal_binPost-menopause	-0.32713	0.36545	-0.895	0.3743
			Menopausal_binPeri/menopause	0.18221	0.31515	0.578	0.5653
			ClinicSmith	-0.07176	0.22266	-0.322	0.7484
			Diet_binReduced	-0.05362	0.23169	-0.231	0.8178
			Lifetime_Sexual_Partners_bin1 or 2	0.2668	0.3434	0.777	0.4402
			Lifetime_Sexual_Partners_bin3+	0.2134	0.34526	0.618	0.5388
			RA_statusRheumatoid Arthritis:Menopausal_binPost-menopause	1.07296	0.47472	2.26	0.0274	*
			RA_statusRheumatoid Arthritis:Menopausal_binPeri/menopause	0.36128	0.44278	0.816	0.4178
	"	"	(Intercept)	0.39147	0.41172	0.951	0.346				Peri/menopause, High	Yes
			RA_statusRheumatoid Arthritis	0.08711	0.34159	0.255	0.8
			Menopausal_binPre-menopause	-0.18221	0.31515	-0.578	0.565
			Menopausal_binPost-menopause	-0.50934	0.38435	-1.325	0.19
			ClinicSmith	-0.07176	0.22266	-0.322	0.748
			Diet_binReduced	-0.05362	0.23169	-0.231	0.818
			Lifetime_Sexual_Partners_bin1 or 2	0.2668	0.3434	0.777	0.44
			Lifetime_Sexual_Partners_bin3+	0.2134	0.34526	0.618	0.539
			RA_statusRheumatoid Arthritis:Menopausal_binPre-menopause	-0.36128	0.44278	-0.816	0.418
			RA_statusRheumatoid Arthritis:Menopausal_binPost-menopause	0.71168	0.50264	1.416	0.162
	"	"	(Intercept)	-0.11787	0.45821	-0.257	0.7979				Post-menopause, High	Yes
			RA_statusRheumatoid Arthritis	0.7988	0.39264	2.034	0.0463	*
			Menopausal_binPeri/menopause	0.50934	0.38435	1.325	0.1901
			Menopausal_binPre-menopause	0.32713	0.36545	0.895	0.3743
			ClinicSmith	-0.07176	0.22266	-0.322	0.7484
			Diet_binReduced	-0.05362	0.23169	-0.231	0.8178
			Lifetime_Sexual_Partners_bin1 or 2	0.2668	0.3434	0.777	0.4402
			Lifetime_Sexual_Partners_bin3+	0.2134	0.34526	0.618	0.5388
			RA_statusRheumatoid Arthritis:Menopausal_binPeri/menopause	-0.71168	0.50264	-1.416	0.162
			RA_statusRheumatoid Arthritis:Menopausal_binPre-menopause	-1.07296	0.47472	-2.26	0.0274	*
	0.2567	0.02798	(Intercept)	0.259705	0.411925	0.63	0.5307		~ RA_status + Menopausal_bin_cat + Clinic_cat + Diet_bin + RA_status:Menopausal_bin_cat + Lifetime_Sexual_Partners_bin_cat		Reduced	No
			RA_statusRheumatoid Arthritis	-0.28672	0.280707	-1.021	0.311
			Menopausal_bin_cat	-0.115833	0.176552	-0.656	0.5142
			Clinic_cat	0.009361	0.209264	0.045	0.9645
			Diet_binHigh	0.11193	0.22616	0.495	0.6224
			Lifetime_Sexual_Partners_bin_cat	0.065838	0.148273	0.444	0.6585
			RA_statusRheumatoid Arthritis:Menopausal_bin_cat	0.49522	0.231746	2.137	0.0365	*
IL-8	0.4663	-0.004371	(Intercept)	3020.72	1416.87	2.132	0.0369	*	~ Lifetime_Sexual_Partners_bin + Clinic + Menopausal_bin + Diet_bin		Pre-menopause, Reduced	No
			Lifetime_Sexual_Partners_bin1 or 2	887.19	1436.88	0.617	0.5392
			Lifetime_Sexual_Partners_bin3+	-541.99	1478.28	-0.367	0.7151
			ClinicSmith	25.68	907.43	0.028	0.9775
			Menopausal_binPost-menopause	322.93	1040.29	0.31	0.7573
			Menopausal_binPeri/menopause	597.93	1036.05	0.577	0.5659
			Diet_binHigh	-1245.24	943.41	-1.32	0.1916
	0.5421	-0.01429	(Intercept)	3109.7	1431.1	2.173	0.0336	*	~ RA_status + Lifetime_Sexual_Partners_bin + Clinic + Menopausal_bin + Diet_bin		Pre-menopause, Reduced	No
			RA_statusRheumatoid Arthritis	570	920.3	0.619	0.5379
			Lifetime_Sexual_Partners_bin1 or 2	690.1	1478.6	0.467	0.6424
			Lifetime_Sexual_Partners_bin3+	-608.9	1489.5	-0.409	0.6841
			ClinicSmith	-161.7	960.8	-0.168	0.8669
			Menopausal_binPost-menopause	229.6	1056.2	0.217	0.8286
			Menopausal_binPeri/menopause	622	1041.9	0.597	0.5527
			Diet_binHigh	-1432.4	995.1	-1.44	0.155
	0.3066	0.02414	(Intercept)	2483.09	1443.79	1.72	0.0905	.	~ RA_status + Menopausal_bin + Clinic + Diet_bin + RA_status:Diet_bin + Lifetime_Sexual_Partners_bin		Pre-menopause, Reduced	Yes
			RA_statusRheumatoid Arthritis	2943.56	1565.82	1.88	0.0649	.
			Menopausal_binPost-menopause	335.86	1037.61	0.324	0.7473
			Menopausal_binPeri/menopause	624	1021.96	0.611	0.5437
			ClinicSmith	48.25	949.2	0.051	0.9596
			Diet_binHigh	108.48	1281.64	0.085	0.9328
			Lifetime_Sexual_Partners_bin1 or 2	57.13	1489.93	0.038	0.9695
			Lifetime_Sexual_Partners_bin3+	-1005.77	1476.58	-0.681	0.4984
			RA_statusRheumatoid Arthritis:Diet_binHigh	-3348.04	1804.73	-1.855	0.0684	.
	"	"	(Intercept)	3107.1	1736.54	1.789	0.0785	.			Peri/menopause, Reduced	Yes
			RA_statusRheumatoid Arthritis	2943.56	1565.82	1.88	0.0649	.
			Menopausal_binPre-menopause	-624	1021.96	-0.611	0.5437
			Menopausal_binPost-menopause	-288.15	1084.66	-0.266	0.7914
			ClinicSmith	48.25	949.2	0.051	0.9596
			Diet_binHigh	108.48	1281.64	0.085	0.9328
			Lifetime_Sexual_Partners_bin1 or 2	57.13	1489.93	0.038	0.9695
			Lifetime_Sexual_Partners_bin3+	-1005.77	1476.58	-0.681	0.4984
			RA_statusRheumatoid Arthritis:Diet_binHigh	-3348.04	1804.73	-1.855	0.0684	.
	"	"	(Intercept)	3107.1	1736.54	1.789	0.0785	.			Post-menopause, Reduced	Yes
			RA_statusRheumatoid Arthritis	2943.56	1565.82	1.88	0.0649	.
			Menopausal_binPre-menopause	-624	1021.96	-0.611	0.5437
			Menopausal_binPost-menopause	-288.15	1084.66	-0.266	0.7914
			ClinicSmith	48.25	949.2	0.051	0.9596
			Diet_binHigh	108.48	1281.64	0.085	0.9328
			Lifetime_Sexual_Partners_bin1 or 2	57.13	1489.93	0.038	0.9695
			Lifetime_Sexual_Partners_bin3+	-1005.77	1476.58	-0.681	0.4984
			RA_statusRheumatoid Arthritis:Diet_binHigh	-3348.04	1804.73	-1.855	0.0684	.
	"	"	(Intercept)	2591.58	1446.3	1.792	0.0781	.			Pre-menopause, High	Yes
			RA_statusRheumatoid Arthritis	-404.49	1044.36	-0.387	0.6999
			Menopausal_binPost-menopause	335.86	1037.61	0.324	0.7473
			Menopausal_binPeri/menopause	624	1021.96	0.611	0.5437
			ClinicSmith	48.25	949.2	0.051	0.9596
			Diet_binReduced	-108.48	1281.64	-0.085	0.9328
			Lifetime_Sexual_Partners_bin1 or 2	57.13	1489.93	0.038	0.9695
			Lifetime_Sexual_Partners_bin3+	-1005.77	1476.58	-0.681	0.4984
			RA_statusRheumatoid Arthritis:Diet_binReduced	3348.04	1804.73	1.855	0.0684	.
	"	"	(Intercept)	2591.58	1446.3	1.792	0.0781	.			Peri/menopause, High	Yes
			RA_statusRheumatoid Arthritis	-404.49	1044.36	-0.387	0.6999
			Menopausal_binPost-menopause	335.86	1037.61	0.324	0.7473
			Menopausal_binPeri/menopause	624	1021.96	0.611	0.5437
			ClinicSmith	48.25	949.2	0.051	0.9596
			Diet_binReduced	-108.48	1281.64	-0.085	0.9328
			Lifetime_Sexual_Partners_bin1 or 2	57.13	1489.93	0.038	0.9695
			Lifetime_Sexual_Partners_bin3+	-1005.77	1476.58	-0.681	0.4984
			RA_statusRheumatoid Arthritis:Diet_binReduced	3348.04	1804.73	1.855	0.0684	.
	"	"	(Intercept)	2927.43	1776.95	1.647	0.1046				Post-menopause, High	Yes
			RA_statusRheumatoid Arthritis	-404.49	1044.36	-0.387	0.6999
			Menopausal_binPeri/menopause	288.15	1084.66	0.266	0.7914
			Menopausal_binPre-menopause	-335.86	1037.61	-0.324	0.7473
			ClinicSmith	48.25	949.2	0.051	0.9596
			Diet_binReduced	-108.48	1281.64	-0.085	0.9328
			Lifetime_Sexual_Partners_bin1 or 2	57.13	1489.93	0.038	0.9695
			Lifetime_Sexual_Partners_bin3+	-1005.77	1476.58	-0.681	0.4984
			RA_statusRheumatoid Arthritis:Diet_binReduced	3348.04	1804.73	1.855	0.0684	.
	0.1737	0.04644	(Intercept)	2917.9	1495.1	1.952	0.0554	.			Reduced	No
			RA_statusRheumatoid Arthritis	-401.2	1018.1	-0.394	0.6949
			Menopausal_bin_cat	215.3	508.9	0.423	0.6737
			Clinic_cat	215.9	886.1	0.244	0.8083
			Diet_binReduced	-334.2	1231.2	-0.271	0.7869
			Lifetime_Sexual_Partners_bin_cat	-672	623.4	-1.078	0.2852
			RA_statusRheumatoid Arthritis:Diet_binReduced	3616.7	1731.2	2.089	0.0407	*
IL-9	0.2594	0.02748	(Intercept)	12.9803	6.9047	1.88	0.0647	.	~ Lifetime_Sexual_Partners_bin + Clinic + Menopausal_bin + Diet_bin		Pre-menopause, Reduced	No
			Lifetime_Sexual_Partners_bin1 or 2	-0.8703	7.0022	-0.124	0.9015
			Lifetime_Sexual_Partners_bin3+	-9.3027	7.204	-1.291	0.2013
			ClinicSmith	-2.6287	4.4221	-0.594	0.5543
			Menopausal_binPost-menopause	8.3951	5.0696	1.656	0.1027
			Menopausal_binPeri/menopause	8.0579	5.0489	1.596	0.1155
			Diet_binHigh	5.0411	4.5974	1.096	0.277
	0.3458	0.01476	(Intercept)	13.283	6.985	1.902	0.0619	.	~ RA_status + Lifetime_Sexual_Partners_bin + Clinic + Menopausal_bin + Diet_bin		Pre-menopause, Reduced	No
			RA_statusRheumatoid Arthritis	1.94	4.492	0.432	0.6673
			Lifetime_Sexual_Partners_bin1 or 2	-1.541	7.217	-0.214	0.8316
			Lifetime_Sexual_Partners_bin3+	-9.53	7.27	-1.311	0.1947
			ClinicSmith	-3.267	4.69	-0.697	0.4887
			Menopausal_binPost-menopause	8.077	5.155	1.567	0.1223
			Menopausal_binPeri/menopause	8.14	5.085	1.601	0.1145
			Diet_binHigh	4.404	4.857	0.907	0.3681
	0.005668	0.2125	(Intercept)	13.948	6.76	2.063	0.0435	*			Pre-menopause, Reduced	Yes
			RA_statusRheumatoid Arthritis	6.896	8.79	0.785	0.43587
			Menopausal_binPost-menopause	-5.901	7.062	-0.835	0.40681
			Menopausal_binPeri/menopause	3.482	5.945	0.586	0.56034
			Diet_binHigh	12.614	5.875	2.147	0.03591	*
			Lifetime_Sexual_Partners_bin1 or 2	-5.412	6.655	-0.813	0.41934
			Lifetime_Sexual_Partners_bin3+	-11.041	6.594	-1.674	0.09936	.
			ClinicSmith	-1.564	4.224	-0.37	0.7125
			RA_statusRheumatoid Arthritis:Menopausal_binPost-menopause	25.815	9.223	2.799	0.00691	**
			RA_statusRheumatoid Arthritis:Menopausal_binPeri/menopause	10.217	8.362	1.222	0.22665
			RA_statusRheumatoid Arthritis:Diet_binHigh	-20.71	8.282	-2.501	0.0152	*
	"	"	(Intercept)	17.43	8.213	2.122	0.038	*			Peri/menopause, Reduced	Yes
			RA_statusRheumatoid Arthritis	17.113	8.85	1.934	0.058	.
			Menopausal_binPre-menopause	-3.482	5.945	-0.586	0.5603
			Menopausal_binPost-menopause	-9.383	7.364	-1.274	0.2076
			Diet_binHigh	12.614	5.875	2.147	0.0359	*
			Lifetime_Sexual_Partners_bin1 or 2	-5.412	6.655	-0.813	0.4193
			Lifetime_Sexual_Partners_bin3+	-11.041	6.594	-1.674	0.0994	.
			ClinicSmith	-1.564	4.224	-0.37	0.7125
			RA_statusRheumatoid Arthritis:Menopausal_binPre-menopause	-10.217	8.362	-1.222	0.2266
			RA_statusRheumatoid Arthritis:Menopausal_binPost-menopause	15.598	9.629	1.62	0.1106
			RA_statusRheumatoid Arthritis:Diet_binHigh	-20.71	8.282	-2.501	0.0152	*
	"	"	(Intercept)	8.047	8.075	0.997	0.32304				Post-menopause, Reduced	Yes
			RA_statusRheumatoid Arthritis	32.711	8.587	3.809	0.000335	***
			Menopausal_binPeri/menopause	9.383	7.364	1.274	0.207595
			Menopausal_binPre-menopause	5.901	7.062	0.835	0.40681
			Diet_binHigh	12.614	5.875	2.147	0.035909	*
			Lifetime_Sexual_Partners_bin1 or 2	-5.412	6.655	-0.813	0.419345
			Lifetime_Sexual_Partners_bin3+	-11.041	6.594	-1.674	0.099362	.
			ClinicSmith	-1.564	4.224	-0.37	0.712496
			RA_statusRheumatoid Arthritis:Menopausal_binPeri/menopause	-15.598	9.629	-1.62	0.110583
			RA_statusRheumatoid Arthritis:Menopausal_binPre-menopause	-25.815	9.223	-2.799	0.006914	**
			RA_statusRheumatoid Arthritis:Diet_binHigh	-20.71	8.282	-2.501	0.015199	*
	"	"	(Intercept)	26.562	6.534	4.065	0.000144	***			Pre-menopause, High	Yes
			RA_statusRheumatoid Arthritis	-13.814	6.062	-2.279	0.026322	*
			Menopausal_binPost-menopause	-5.901	7.062	-0.835	0.40681
			Menopausal_binPeri/menopause	3.482	5.945	0.586	0.560336
			Diet_binReduced	-12.614	5.875	-2.147	0.035909	*
			Lifetime_Sexual_Partners_bin1 or 2	-5.412	6.655	-0.813	0.419345
			Lifetime_Sexual_Partners_bin3+	-11.041	6.594	-1.674	0.099362	.
			ClinicSmith	-1.564	4.224	-0.37	0.712496
			RA_statusRheumatoid Arthritis:Menopausal_binPost-menopause	25.815	9.223	2.799	0.006914	**
			RA_statusRheumatoid Arthritis:Menopausal_binPeri/menopause	10.217	8.362	1.222	0.226649
			RA_statusRheumatoid Arthritis:Diet_binReduced	20.71	8.282	2.501	0.015199	*
	"	"	(Intercept)	30.044	8.085	3.716	0.000452	***			Peri/menopause, High	Yes
			RA_statusRheumatoid Arthritis	-3.597	6.808	-0.528	0.599252
			Menopausal_binPre-menopause	-3.482	5.945	-0.586	0.560336
			Menopausal_binPost-menopause	-9.383	7.364	-1.274	0.207595
			Diet_binReduced	-12.614	5.875	-2.147	0.035909	*
			Lifetime_Sexual_Partners_bin1 or 2	-5.412	6.655	-0.813	0.419345
			Lifetime_Sexual_Partners_bin3+	-11.041	6.594	-1.674	0.099362	.
			ClinicSmith	-1.564	4.224	-0.37	0.712496
			RA_statusRheumatoid Arthritis:Menopausal_binPre-menopause	-10.217	8.362	-1.222	0.226649
			RA_statusRheumatoid Arthritis:Menopausal_binPost-menopause	15.598	9.629	1.62	0.110583
			RA_statusRheumatoid Arthritis:Diet_binReduced	20.71	8.282	2.501	0.015199	*
	"	"	(Intercept)	20.661	9.351	2.21	0.03102	*			Post-menopause, High	Yes
			RA_statusRheumatoid Arthritis	12.002	8.379	1.432	0.15732
			Menopausal_binPeri/menopause	9.383	7.364	1.274	0.2076
			Menopausal_binPre-menopause	5.901	7.062	0.835	0.40681
			Diet_binReduced	-12.614	5.875	-2.147	0.03591	*
			Lifetime_Sexual_Partners_bin1 or 2	-5.412	6.655	-0.813	0.41934
			Lifetime_Sexual_Partners_bin3+	-11.041	6.594	-1.674	0.09936	.
			ClinicSmith	-1.564	4.224	-0.37	0.7125
			RA_statusRheumatoid Arthritis:Menopausal_binPeri/menopause	-15.598	9.629	-1.62	0.11058
			RA_statusRheumatoid Arthritis:Menopausal_binPre-menopause	-25.815	9.223	-2.799	0.00691	**
			RA_statusRheumatoid Arthritis:Diet_binReduced	20.71	8.282	2.501	0.0152	*
	0.001288	0.2297	(Intercept)	27.3178	6.69333	4.081	0.00013	***			Reduced	No
			RA_statusRheumatoid Arthritis	-14.7916	5.53796	-2.671	0.00965	**
			Menopausal_bin_cat	-2.1211	3.37441	-0.629	0.53193
			Diet_binReduced	-14.0133	5.60659	-2.499	0.0151	*
			Lifetime_Sexual_Partners_bin_cat	-5.16526	2.7872	-1.853	0.06861	.
			Clinic_cat	0.09313	3.94807	0.024	0.98126
			RA_statusRheumatoid Arthritis:Menopausal_bin_cat	11.977	4.46727	2.681	0.00939	**
			RA_statusRheumatoid Arthritis:Diet_binReduced	21.5449	7.91294	2.723	0.0084	**
IL-10	0.004406	0.1809	(Intercept)	1.1289	1.2947	0.872	0.38657		~ Lifetime_Sexual_Partners_bin + Clinic + Menopausal_bin + Diet_bin		Pre-menopause, Reduced	No
			Lifetime_Sexual_Partners_bin1 or 2	2.8694	1.313	2.185	0.03259	*
			Lifetime_Sexual_Partners_bin3+	1.3085	1.3509	0.969	0.33645
			ClinicSmith	-2.5399	0.8292	-3.063	0.00322	**
			Menopausal_binPost-menopause	1.921	0.9506	2.021	0.04756	*
			Menopausal_binPeri/menopause	2.9573	0.9468	3.124	0.0027	**
			Diet_binHigh	-0.529	0.8621	-0.614	0.54167
	0.004721	0.1895	(Intercept)	1.2972	1.2944	1.002	0.32016		~ RA_status + Lifetime_Sexual_Partners_bin + Clinic + Menopausal_bin + Diet_bin		Pre-menopause, Reduced	No
			RA_statusRheumatoid Arthritis	1.0776	0.8324	1.295	0.20026
			Lifetime_Sexual_Partners_bin1 or 2	2.4967	1.3374	1.867	0.06665	.
			Lifetime_Sexual_Partners_bin3+	1.182	1.3472	0.877	0.38368
			ClinicSmith	-2.8942	0.869	-3.33	0.00146	**
			Menopausal_binPost-menopause	1.7445	0.9553	1.826	0.07266	.
			Menopausal_binPeri/menopause	3.0029	0.9424	3.187	0.00226	**
			Diet_binHigh	-0.8829	0.9	-0.981	0.3304
	0.0009026	0.2627	(Intercept)	-0.3124	1.4004	-0.223	0.82425		~ RA_status + Menopausal_bin + Clinic + Diet_bin + RA_status:Clinic + RA_status:Diet_bin + Lifetime_Sexual_Partners_bin		Pre-menopause, Reduced	Yes
			RA_statusRheumatoid Arthritis	5.6858	1.8586	3.059	0.00331	**
			Menopausal_binPost-menopause	1.7977	0.9138	1.967	0.05377	.
			Menopausal_binPeri/menopause	2.954	0.8995	3.284	0.00171	**
			ClinicSmith	-1.4309	1.1641	-1.229	0.22382
			Diet_binHigh	1.4413	1.1855	1.216	0.22884
			Lifetime_Sexual_Partners_bin1 or 2	1.7993	1.3106	1.373	0.17491
			Lifetime_Sexual_Partners_bin3+	0.8355	1.3008	0.642	0.52313
			RA_statusRheumatoid Arthritis:ClinicSmith	-2.3458	1.5574	-1.506	0.13725
			RA_statusRheumatoid Arthritis:Diet_binHigh	-4.7085	1.6869	-2.791	0.00703	**
	"	"	(Intercept)	2.6416	1.6501	1.601	0.11465				Peri/menopause, Reduced	Yes
			RA_statusRheumatoid Arthritis	5.6858	1.8586	3.059	0.00331	**
			Menopausal_binPre-menopause	-2.954	0.8995	-3.284	0.00171	**
			Menopausal_binPost-menopause	-1.1562	0.9541	-1.212	0.23031
			ClinicSmith	-1.4309	1.1641	-1.229	0.22382
			Diet_binHigh	1.4413	1.1855	1.216	0.22884
			Lifetime_Sexual_Partners_bin1 or 2	1.7993	1.3106	1.373	0.17491
			Lifetime_Sexual_Partners_bin3+	0.8355	1.3008	0.642	0.52313
			RA_statusRheumatoid Arthritis:ClinicSmith	-2.3458	1.5574	-1.506	0.13725
			RA_statusRheumatoid Arthritis:Diet_binHigh	-4.7085	1.6869	-2.791	0.00703	**
	"	"	(Intercept)	1.4854	1.564	0.95	0.34605				Post-menopause, Reduced	Yes
			RA_statusRheumatoid Arthritis	5.6858	1.8586	3.059	0.00331	**
			Menopausal_binPeri/menopause	1.1562	0.9541	1.212	0.23031
			Menopausal_binPre-menopause	-1.7977	0.9138	-1.967	0.05377	.
			ClinicSmith	-1.4309	1.1641	-1.229	0.22382
			Diet_binHigh	1.4413	1.1855	1.216	0.22884
			Lifetime_Sexual_Partners_bin1 or 2	1.7993	1.3106	1.373	0.17491
			Lifetime_Sexual_Partners_bin3+	0.8355	1.3008	0.642	0.52313
			RA_statusRheumatoid Arthritis:ClinicSmith	-2.3458	1.5574	-1.506	0.13725
			RA_statusRheumatoid Arthritis:Diet_binHigh	-4.7085	1.6869	-2.791	0.00703	**
	"	"	(Intercept)	1.129	1.2915	0.874	0.38553				Pre-menopause, High	Yes
			RA_statusRheumatoid Arthritis	0.9773	1.1412	0.856	0.39516
			Menopausal_binPost-menopause	1.7977	0.9138	1.967	0.05377	.
			Menopausal_binPeri/menopause	2.954	0.8995	3.284	0.00171	**
			ClinicSmith	-1.4309	1.1641	-1.229	0.22382
			Diet_binReduced	-1.4413	1.1855	-1.216	0.22884
			Lifetime_Sexual_Partners_bin1 or 2	1.7993	1.3106	1.373	0.17491
			Lifetime_Sexual_Partners_bin3+	0.8355	1.3008	0.642	0.52313
			RA_statusRheumatoid Arthritis:ClinicSmith	-2.3458	1.5574	-1.506	0.13725
			RA_statusRheumatoid Arthritis:Diet_binReduced	4.7085	1.6869	2.791	0.00703	**
	"	"	(Intercept)	4.083	1.528	2.672	0.00969	**			Peri/menopause, High	Yes
			RA_statusRheumatoid Arthritis	0.9773	1.1412	0.856	0.39516
			Menopausal_binPre-menopause	-2.954	0.8995	-3.284	0.00171	**
			Menopausal_binPost-menopause	-1.1562	0.9541	-1.212	0.23031
			ClinicSmith	-1.4309	1.1641	-1.229	0.22382
			Diet_binReduced	-1.4413	1.1855	-1.216	0.22884
			Lifetime_Sexual_Partners_bin1 or 2	1.7993	1.3106	1.373	0.17491
			Lifetime_Sexual_Partners_bin3+	0.8355	1.3008	0.642	0.52313
			RA_statusRheumatoid Arthritis:ClinicSmith	-2.3458	1.5574	-1.506	0.13725
			RA_statusRheumatoid Arthritis:Diet_binReduced	4.7085	1.6869	2.791	0.00703	**
	"	"	(Intercept)	2.9267	1.5859	1.845	0.06991	.			Post-menopause, High	Yes
			RA_statusRheumatoid Arthritis	0.9773	1.1412	0.856	0.39516
			Menopausal_binPeri/menopause	1.1562	0.9541	1.212	0.23031
			Menopausal_binPre-menopause	-1.7977	0.9138	-1.967	0.05377	.
			ClinicSmith	-1.4309	1.1641	-1.229	0.22382
			Diet_binReduced	-1.4413	1.1855	-1.216	0.22884
			Lifetime_Sexual_Partners_bin1 or 2	1.7993	1.3106	1.373	0.17491
			Lifetime_Sexual_Partners_bin3+	0.8355	1.3008	0.642	0.52313
			RA_statusRheumatoid Arthritis:ClinicSmith	-2.3458	1.5574	-1.506	0.13725
			RA_statusRheumatoid Arthritis:Diet_binReduced	4.7085	1.6869	2.791	0.00703	**
	0.006054	0.1814	(Intercept)	0.97893	2.25689	0.434	0.66598		~ RA_status + Menopausal_bin_cat + Clinic_cat + Diet_bin + RA_status:Clinic_cat + RA_status:Diet_bin + Lifetime_Sexual_Partners_bin_cat		Reduced	No
			RA_statusRheumatoid Arthritis	8.78972	3.24389	2.71	0.0087	**
			Menopausal_bin_cat	1.04892	0.47782	2.195	0.0319	*
			Clinic_cat	-0.65124	1.18869	-0.548	0.58575
			Diet_binHigh	2.20474	1.21526	1.814	0.07448	.
			Lifetime_Sexual_Partners_bin_cat	0.09831	0.58606	0.168	0.86733
			RA_statusRheumatoid Arthritis:Clinic_cat	-2.44497	1.64051	-1.49	0.1412
			RA_statusRheumatoid Arthritis:Diet_binHigh	-5.44794	1.728	-3.153	0.00249	**
IL-12p40	0.1054	0.06813	(Intercept)	4.4401	9.3387	0.475	0.6361		~ Lifetime_Sexual_Partners_bin + Clinic + Menopausal_bin + Diet_bin		Pre-menopause, Reduced	No
			Lifetime_Sexual_Partners_bin1 or 2	7.4933	9.4706	0.791	0.4318
			Lifetime_Sexual_Partners_bin3+	-0.6327	9.7435	-0.065	0.9484
			ClinicSmith	-10.3747	5.9809	-1.735	0.0877	.
			Menopausal_binPost-menopause	17.8298	6.8567	2.6	0.0116	*
			Menopausal_binPeri/menopause	10.0716	6.8287	1.475	0.1452
			Diet_binHigh	-1.1543	6.2181	-0.186	0.8533
	0.1126	0.07121	(Intercept)	5.475	9.371	0.584	0.5612		~ RA_status + Lifetime_Sexual_Partners_bin + Clinic + Menopausal_bin + Diet_bin		Pre-menopause, Reduced	No
			RA_statusRheumatoid Arthritis	6.625	6.026	1.099	0.2758
			Lifetime_Sexual_Partners_bin1 or 2	5.202	9.682	0.537	0.593
			Lifetime_Sexual_Partners_bin3+	-1.41	9.753	-0.145	0.8855
			ClinicSmith	-12.553	6.291	-1.995	0.0504	.
			Menopausal_binPost-menopause	16.745	6.916	2.421	0.0184	*
			Menopausal_binPeri/menopause	10.352	6.822	1.517	0.1343
			Diet_binHigh	-3.33	6.516	-0.511	0.6111
	0.0495	0.1265	(Intercept)	3.63113	9.82543	0.37	0.713		~ RA_status + Menopausal_bin + Clinic + RA_status:Menopausal_bin + RA_status:Clinic + Lifetime_Sexual_Partners_bin + Diet_bin		Pre-menopause, Reduced	Yes
			RA_statusRheumatoid Arthritis	8.41337	9.36525	0.898	0.3726
			Menopausal_binPost-menopause	-0.08091	10.1764	-0.008	0.9937
			Menopausal_binPeri/menopause	6.39185	8.97889	0.712	0.4793
			ClinicSmith	-1.84075	8.39235	-0.219	0.8271
			Lifetime_Sexual_Partners_bin1 or 2	6.7131	9.49592	0.707	0.4824
			Lifetime_Sexual_Partners_bin3+	1.45372	9.53973	0.152	0.8794
			Diet_binHigh	-3.40832	6.39062	-0.533	0.5958
			RA_statusRheumatoid Arthritis:Menopausal_binPost-menopause	27.7568	13.3062	2.086	0.0413	*
			RA_statusRheumatoid Arthritis:Menopausal_binPeri/menopause	7.68162	13.0386	0.589	0.558
			RA_statusRheumatoid Arthritis:ClinicSmith	-20.5322	11.5976	-1.77	0.0818	.
	"	"	(Intercept)	10.023	12.789	0.784	0.4363				Peri/menopause, Reduced	Yes
			RA_statusRheumatoid Arthritis	16.095	12.814	1.256	0.2141
			Menopausal_binPre-menopause	-6.392	8.979	-0.712	0.4793
			Menopausal_binPost-menopause	-6.473	10.564	-0.613	0.5424
			ClinicSmith	-1.841	8.392	-0.219	0.8271
			Lifetime_Sexual_Partners_bin1 or 2	6.713	9.496	0.707	0.4824
			Lifetime_Sexual_Partners_bin3+	1.454	9.54	0.152	0.8794
			Diet_binHigh	-3.408	6.391	-0.533	0.5958
			RA_statusRheumatoid Arthritis:Menopausal_binPre-menopause	-7.682	13.039	-0.589	0.558
			RA_statusRheumatoid Arthritis:Menopausal_binPost-menopause	20.075	13.932	1.441	0.1549
			RA_statusRheumatoid Arthritis:ClinicSmith	-20.532	11.598	-1.77	0.0818	.
	"	"	(Intercept)	3.55022	12.5662	0.283	0.77853				Post-menopause, Reduced	Yes
			RA_statusRheumatoid Arthritis	36.1701	12.7035	2.847	0.00606	**
			Menopausal_binPeri/menopause	6.47276	10.5639	0.613	0.54241
			Menopausal_binPre-menopause	0.08091	10.1764	0.008	0.99368
			ClinicSmith	-1.84075	8.39235	-0.219	0.82715
			Lifetime_Sexual_Partners_bin1 or 2	6.7131	9.49592	0.707	0.48238
			Lifetime_Sexual_Partners_bin3+	1.45372	9.53973	0.152	0.8794
			Diet_binHigh	-3.40832	6.39062	-0.533	0.59581
			RA_statusRheumatoid Arthritis:Menopausal_binPeri/menopause	-20.0751	13.9319	-1.441	0.15488
			RA_statusRheumatoid Arthritis:Menopausal_binPre-menopause	-27.7568	13.3062	-2.086	0.04131	*
			RA_statusRheumatoid Arthritis:ClinicSmith	-20.5322	11.5976	-1.77	0.08183	.
	"	"	(Intercept)	0.2228	9.26944	0.024	0.9809				Pre-menopause, High	Yes
			RA_statusRheumatoid Arthritis	8.41337	9.36525	0.898	0.3726
			Menopausal_binPost-menopause	-0.08091	10.1764	-0.008	0.9937
			Menopausal_binPeri/menopause	6.39185	8.97889	0.712	0.4793
			ClinicSmith	-1.84075	8.39235	-0.219	0.8271
			Lifetime_Sexual_Partners_bin1 or 2	6.7131	9.49592	0.707	0.4824
			Lifetime_Sexual_Partners_bin3+	1.45372	9.53973	0.152	0.8794
			Diet_binReduced	3.40832	6.39062	0.533	0.5958
			RA_statusRheumatoid Arthritis:Menopausal_binPost-menopause	27.7568	13.3062	2.086	0.0413	*
			RA_statusRheumatoid Arthritis:Menopausal_binPeri/menopause	7.68162	13.0386	0.589	0.558
			RA_statusRheumatoid Arthritis:ClinicSmith	-20.5322	11.5976	-1.77	0.0818	.
	"	"	(Intercept)	6.615	12.151	0.544	0.5882				Peri/menopause, High	Yes
			RA_statusRheumatoid Arthritis	16.095	12.814	1.256	0.2141
			Menopausal_binPre-menopause	-6.392	8.979	-0.712	0.4793
			Menopausal_binPost-menopause	-6.473	10.564	-0.613	0.5424
			ClinicSmith	-1.841	8.392	-0.219	0.8271
			Lifetime_Sexual_Partners_bin1 or 2	6.713	9.496	0.707	0.4824
			Lifetime_Sexual_Partners_bin3+	1.454	9.54	0.152	0.8794
			Diet_binReduced	3.408	6.391	0.533	0.5958
			RA_statusRheumatoid Arthritis:Menopausal_binPre-menopause	-7.682	13.039	-0.589	0.558
			RA_statusRheumatoid Arthritis:Menopausal_binPost-menopause	20.075	13.932	1.441	0.1549
			RA_statusRheumatoid Arthritis:ClinicSmith	-20.532	11.598	-1.77	0.0818	.
	"	"	(Intercept)	0.14189	13.1328	0.011	0.99142				Post-menopause, High	Yes
			RA_statusRheumatoid Arthritis	36.1701	12.7035	2.847	0.00606	**
			Menopausal_binPeri/menopause	6.47276	10.5639	0.613	0.54241
			Menopausal_binPre-menopause	0.08091	10.1764	0.008	0.99368
			ClinicSmith	-1.84075	8.39235	-0.219	0.82715
			Lifetime_Sexual_Partners_bin1 or 2	6.7131	9.49592	0.707	0.48238
			Lifetime_Sexual_Partners_bin3+	1.45372	9.53973	0.152	0.8794
			Diet_binReduced	3.40832	6.39062	0.533	0.59581
			RA_statusRheumatoid Arthritis:Menopausal_binPeri/menopause	-20.0751	13.9319	-1.441	0.15488
			RA_statusRheumatoid Arthritis:Menopausal_binPre-menopause	-27.7568	13.3062	-2.086	0.04131	*
			RA_statusRheumatoid Arthritis:ClinicSmith	-20.5322	11.5976	-1.77	0.08183	.
	0.01741	0.1452	(Intercept)	8.9186	13.8614	0.643	0.5223		~ RA_status + Menopausal_bin_cat + Clinic_cat + RA_status:Menopausal_bin_cat + RA_status:Clinic_cat + Lifetime_Sexual_Partners_bin_cat + Diet_bin		Reduced	No
			RA_statusRheumatoid Arthritis	30.0246	17.4733	1.718	0.0907	.
			Menopausal_bin_cat	0.9738	4.9412	0.197	0.8444
			Clinic_cat	-0.4214	7.9679	-0.053	0.958
			Lifetime_Sexual_Partners_bin_cat	-1.3644	4.0733	-0.335	0.7388
			Diet_binHigh	-2.3686	6.2103	-0.381	0.7042
			RA_statusRheumatoid Arthritis:Menopausal_bin_cat	13.244	6.5203	2.031	0.0465	*
			RA_statusRheumatoid Arthritis:Clinic_cat	-21.4308	10.9647	-1.955	0.0552	.
IL-18	0.002896	0.1938	(Intercept)	-90.52	146.01	-0.62	0.53754		~ Lifetime_Sexual_Partners_bin + Clinic + Menopausal_bin + Diet_bin		Pre-menopause, Reduced	No
			Lifetime_Sexual_Partners_bin1 or 2	125.52	148.07	0.848	0.39981
			Lifetime_Sexual_Partners_bin3+	151.05	152.34	0.992	0.32523
			ClinicSmith	159.56	93.51	1.706	0.09289	.
			Menopausal_binPost-menopause	357.23	107.2	3.332	0.00145	**
			Menopausal_binPeri/menopause	85.24	106.77	0.798	0.42767
			Diet_binHigh	-40.22	97.22	-0.414	0.6805
	0.006064	0.1814	(Intercept)	-87.28	147.88	-0.59	0.55717		~ RA_status + Lifetime_Sexual_Partners_bin + Clinic + Menopausal_bin + Diet_bin		Pre-menopause, Reduced	No
			RA_statusRheumatoid Arthritis	20.71	95.09	0.218	0.82831
			Lifetime_Sexual_Partners_bin1 or 2	118.36	152.79	0.775	0.44147
			Lifetime_Sexual_Partners_bin3+	148.61	153.91	0.966	0.338
			ClinicSmith	152.75	99.28	1.539	0.12901
			Menopausal_binPost-menopause	353.84	109.14	3.242	0.00191	**
			Menopausal_binPeri/menopause	86.11	107.66	0.8	0.42684
			Diet_binHigh	-47.02	102.82	-0.457	0.64905
	0.003887	0.2062	(Intercept)	-147.34	149.77	-0.984	0.32911		~ RA_status + Menopausal_bin + Clinic + Diet_bin + RA_status:Diet_bin + Lifetime_Sexual_Partners_bin		Pre-menopause, Reduced	Yes
			RA_statusRheumatoid Arthritis	248.2	162.43	1.528	0.13167
			Menopausal_binPost-menopause	364.02	107.64	3.382	0.00126	**
			Menopausal_binPeri/menopause	86.3	106.01	0.814	0.41878
			ClinicSmith	172.87	98.47	1.756	0.08417	.
			Diet_binHigh	100.67	132.95	0.757	0.45187
			Lifetime_Sexual_Partners_bin1 or 2	57.7	154.56	0.373	0.71022
			Lifetime_Sexual_Partners_bin3+	110.58	153.18	0.722	0.47312
			RA_statusRheumatoid Arthritis:Diet_binHigh	-320.89	187.22	-1.714	0.09161	.
	"	"	(Intercept)	-61.04	180.14	-0.339	0.7359				Peri/menopause, Reduced	Yes
			RA_statusRheumatoid Arthritis	248.2	162.43	1.528	0.1317
			Menopausal_binPre-menopause	-86.3	106.01	-0.814	0.4188
			Menopausal_binPost-menopause	277.72	112.52	2.468	0.0164	*
			ClinicSmith	172.87	98.47	1.756	0.0842	.
			Diet_binHigh	100.67	132.95	0.757	0.4519
			Lifetime_Sexual_Partners_bin1 or 2	57.7	154.56	0.373	0.7102
			Lifetime_Sexual_Partners_bin3+	110.58	153.18	0.722	0.4731
			RA_statusRheumatoid Arthritis:Diet_binHigh	-320.89	187.22	-1.714	0.0916	.
	"	"	(Intercept)	216.68	168.51	1.286	0.20337				Post-menopause, Reduced	Yes
			RA_statusRheumatoid Arthritis	248.2	162.43	1.528	0.13167
			Menopausal_binPeri/menopause	-277.72	112.52	-2.468	0.0164	*
			Menopausal_binPre-menopause	-364.02	107.64	-3.382	0.00126	**
			ClinicSmith	172.87	98.47	1.756	0.08417	.
			Diet_binHigh	100.67	132.95	0.757	0.45187
			Lifetime_Sexual_Partners_bin1 or 2	57.7	154.56	0.373	0.71022
			Lifetime_Sexual_Partners_bin3+	110.58	153.18	0.722	0.47312
			RA_statusRheumatoid Arthritis:Diet_binHigh	-320.89	187.22	-1.714	0.09161	.
	"	"	(Intercept)	-46.68	150.03	-0.311	0.75678				Pre-menopause, High	Yes
			RA_statusRheumatoid Arthritis	-72.69	108.34	-0.671	0.5048
			Menopausal_binPost-menopause	364.02	107.64	3.382	0.00126	**
			Menopausal_binPeri/menopause	86.3	106.01	0.814	0.41878
			ClinicSmith	172.87	98.47	1.756	0.08417	.
			Diet_binReduced	-100.67	132.95	-0.757	0.45187
			Lifetime_Sexual_Partners_bin1 or 2	57.7	154.56	0.373	0.71022
			Lifetime_Sexual_Partners_bin3+	110.58	153.18	0.722	0.47312
			RA_statusRheumatoid Arthritis:Diet_binReduced	320.89	187.22	1.714	0.09161	.
	"	"	(Intercept)	39.63	177.65	0.223	0.8242				Peri/menopause, High	Yes
			RA_statusRheumatoid Arthritis	-72.69	108.34	-0.671	0.5048
			Menopausal_binPre-menopause	-86.3	106.01	-0.814	0.4188
			Menopausal_binPost-menopause	277.72	112.52	2.468	0.0164	*
			ClinicSmith	172.87	98.47	1.756	0.0842	.
			Diet_binReduced	-100.67	132.95	-0.757	0.4519
			Lifetime_Sexual_Partners_bin1 or 2	57.7	154.56	0.373	0.7102
			Lifetime_Sexual_Partners_bin3+	110.58	153.18	0.722	0.4731
			RA_statusRheumatoid Arthritis:Diet_binReduced	320.89	187.22	1.714	0.0916	.
	"	"	(Intercept)	317.34	184.34	1.722	0.09022	.			Post-menopause, High	Yes
			RA_statusRheumatoid Arthritis	-72.69	108.34	-0.671	0.5048
			Menopausal_binPeri/menopause	-277.72	112.52	-2.468	0.0164	*
			Menopausal_binPre-menopause	-364.02	107.64	-3.382	0.00126	**
			ClinicSmith	172.87	98.47	1.756	0.08417	.
			Diet_binReduced	-100.67	132.95	-0.757	0.45187
			Lifetime_Sexual_Partners_bin1 or 2	57.7	154.56	0.373	0.71022
			Lifetime_Sexual_Partners_bin3+	110.58	153.18	0.722	0.47312
			RA_statusRheumatoid Arthritis:Diet_binReduced	320.89	187.22	1.714	0.09161	.
	0.001251	0.2186	(Intercept)	-52.85	118.1	-0.448	0.65603		~ RA_status + Menopausal_bin_cat + Clinic + Diet_bin + RA_status:Diet_bin + Lifetime_Sexual_Partners_bin_cat			No
			RA_statusRheumatoid Arthritis	-58.84	106.01	-0.555	0.58081
			Menopausal_bin_cat	178.56	52.99	3.37	0.00129	**
			ClinicSmith	140.54	92.27	1.523	0.13271
			Diet_binReduced	-82.36	128.19	-0.642	0.52289
			Lifetime_Sexual_Partners_bin_cat	44.58	64.91	0.687	0.49474
			RA_statusRheumatoid Arthritis:Diet_binReduced	317.75	180.25	1.763	0.08278	.
IL-22	0.7529	-0.03887	(Intercept)	10.828	24.143	0.448	0.655		~ Lifetime_Sexual_Partners_bin + Clinic + Menopausal_bin + Diet_bin		Pre-menopause, Reduced	No
			Lifetime_Sexual_Partners_bin1 or 2	18.253	24.484	0.746	0.459
			Lifetime_Sexual_Partners_bin3+	3.471	25.189	0.138	0.891
			ClinicSmith	-2.037	15.462	-0.132	0.896
			Menopausal_binPost-menopause	23.142	17.726	1.306	0.196
			Menopausal_binPeri/menopause	13.987	17.654	0.792	0.431
			Diet_binHigh	2.497	16.075	0.155	0.877
	0.7928	-0.0478	(Intercept)	12.494	24.37	0.513	0.61		~ RA_status + Lifetime_Sexual_Partners_bin + Clinic + Menopausal_bin + Diet_bin		Pre-menopause, Reduced	No
			RA_statusRheumatoid Arthritis	10.668	15.671	0.681	0.499
			Lifetime_Sexual_Partners_bin1 or 2	14.564	25.179	0.578	0.565
			Lifetime_Sexual_Partners_bin3+	2.219	25.364	0.087	0.931
			ClinicSmith	-5.545	16.361	-0.339	0.736
			Menopausal_binPost-menopause	21.395	17.986	1.19	0.239
			Menopausal_binPeri/menopause	14.438	17.742	0.814	0.419
			Diet_binHigh	-1.007	16.945	-0.059	0.953
	0.1381	0.07638	(Intercept)	14.2799	24.7672	0.577	0.5664		~ RA_status + Menopausal_bin + Diet_bin + RA_status:Menopausal_bin + RA_status:Diet_bin + Lifetime_Sexual_Partners_bin + Clinic		Pre-menopause, Reduced	Yes
			RA_statusRheumatoid Arthritis	25.1894	32.2038	0.782	0.4372
			Menopausal_binPost-menopause	-18.2906	25.8745	-0.707	0.4824
			Menopausal_binPeri/menopause	0.9457	21.7823	0.043	0.9655
			Diet_binHigh	22.745	21.5246	1.057	0.295
			Lifetime_Sexual_Partners_bin1 or 2	3.4291	24.3814	0.141	0.8886
			Lifetime_Sexual_Partners_bin3+	-2.1786	24.1597	-0.09	0.9285
			ClinicSmith	-0.6582	15.4768	-0.043	0.9662
			RA_statusRheumatoid Arthritis:Menopausal_binPost-menopause	73.4185	33.7895	2.173	0.0338	*
			RA_statusRheumatoid Arthritis:Menopausal_binPeri/menopause	29.5932	30.6368	0.966	0.338
			RA_statusRheumatoid Arthritis:Diet_binHigh	-59.759	30.3431	-1.969	0.0536	.
	"	"	(Intercept)	15.2256	30.0887	0.506	0.6147				Peri/menopause, Reduced	Yes
			RA_statusRheumatoid Arthritis	54.7825	32.4247	1.69	0.0964	.
			Menopausal_binPre-menopause	-0.9457	21.7823	-0.043	0.9655
			Menopausal_binPost-menopause	-19.2363	26.9782	-0.713	0.4786
			Diet_binHigh	22.745	21.5246	1.057	0.295
			Lifetime_Sexual_Partners_bin1 or 2	3.4291	24.3814	0.141	0.8886
			Lifetime_Sexual_Partners_bin3+	-2.1786	24.1597	-0.09	0.9285
			ClinicSmith	-0.6582	15.4768	-0.043	0.9662
			RA_statusRheumatoid Arthritis:Menopausal_binPre-menopause	-29.5932	30.6368	-0.966	0.338
			RA_statusRheumatoid Arthritis:Menopausal_binPost-menopause	43.8254	35.2784	1.242	0.2191
			RA_statusRheumatoid Arthritis:Diet_binHigh	-59.759	30.3431	-1.969	0.0536	.
	"	"	(Intercept)	-4.0107	29.584	-0.136	0.89262				Post-menopause, Reduced	Yes
			RA_statusRheumatoid Arthritis	98.6079	31.4607	3.134	0.00268	**
			Menopausal_binPeri/menopause	19.2363	26.9782	0.713	0.47864
			Menopausal_binPre-menopause	18.2906	25.8745	0.707	0.48241
			Diet_binHigh	22.745	21.5246	1.057	0.29496
			Lifetime_Sexual_Partners_bin1 or 2	3.4291	24.3814	0.141	0.88863
			Lifetime_Sexual_Partners_bin3+	-2.1786	24.1597	-0.09	0.92845
			ClinicSmith	-0.6582	15.4768	-0.043	0.96622
			RA_statusRheumatoid Arthritis:Menopausal_binPeri/menopause	-43.8254	35.2784	-1.242	0.21905
			RA_statusRheumatoid Arthritis:Menopausal_binPre-menopause	-73.4185	33.7895	-2.173	0.03382	*
			RA_statusRheumatoid Arthritis:Diet_binHigh	-59.759	30.3431	-1.969	0.0536	.
	"	"	(Intercept)	37.0249	23.9378	1.547	0.1273				Pre-menopause, High	Yes
			RA_statusRheumatoid Arthritis	-34.5697	22.21	-1.556	0.1249
			Menopausal_binPost-menopause	-18.2906	25.8745	-0.707	0.4824
			Menopausal_binPeri/menopause	0.9457	21.7823	0.043	0.9655
			Diet_binReduced	-22.745	21.5246	-1.057	0.295
			Lifetime_Sexual_Partners_bin1 or 2	3.4291	24.3814	0.141	0.8886
			Lifetime_Sexual_Partners_bin3+	-2.1786	24.1597	-0.09	0.9285
			ClinicSmith	-0.6582	15.4768	-0.043	0.9662
			RA_statusRheumatoid Arthritis:Menopausal_binPost-menopause	73.4185	33.7895	2.173	0.0338	*
			RA_statusRheumatoid Arthritis:Menopausal_binPeri/menopause	29.5932	30.6368	0.966	0.338
			RA_statusRheumatoid Arthritis:Diet_binReduced	59.759	30.3431	1.969	0.0536	.
	"	"	(Intercept)	37.9706	29.621	1.282	0.2049				Peri/menopause, High	Yes
			RA_statusRheumatoid Arthritis	-4.9765	24.942	-0.2	0.8425
			Menopausal_binPre-menopause	-0.9457	21.7823	-0.043	0.9655
			Menopausal_binPost-menopause	-19.2363	26.9782	-0.713	0.4786
			Diet_binReduced	-22.745	21.5246	-1.057	0.295
			Lifetime_Sexual_Partners_bin1 or 2	3.4291	24.3814	0.141	0.8886
			Lifetime_Sexual_Partners_bin3+	-2.1786	24.1597	-0.09	0.9285
			ClinicSmith	-0.6582	15.4768	-0.043	0.9662
			RA_statusRheumatoid Arthritis:Menopausal_binPre-menopause	-29.5932	30.6368	-0.966	0.338
			RA_statusRheumatoid Arthritis:Menopausal_binPost-menopause	43.8254	35.2784	1.242	0.2191
			RA_statusRheumatoid Arthritis:Diet_binReduced	59.759	30.3431	1.969	0.0536	.
	"	"	(Intercept)	18.7343	34.2581	0.547	0.5865				Post-menopause, High	Yes
			RA_statusRheumatoid Arthritis	38.8488	30.6982	1.266	0.2107
			Menopausal_binPeri/menopause	19.2363	26.9782	0.713	0.4786
			Menopausal_binPre-menopause	18.2906	25.8745	0.707	0.4824
			Diet_binReduced	-22.745	21.5246	-1.057	0.295
			Lifetime_Sexual_Partners_bin1 or 2	3.4291	24.3814	0.141	0.8886
			Lifetime_Sexual_Partners_bin3+	-2.1786	24.1597	-0.09	0.9285
			ClinicSmith	-0.6582	15.4768	-0.043	0.9662
			RA_statusRheumatoid Arthritis:Menopausal_binPeri/menopause	-43.8254	35.2784	-1.242	0.2191
			RA_statusRheumatoid Arthritis:Menopausal_binPre-menopause	-73.4185	33.7895	-2.173	0.0338	*
			RA_statusRheumatoid Arthritis:Diet_binReduced	59.759	30.3431	1.969	0.0536	.
	0.0381	0.1161	(Intercept)	15.201	30.087	0.505	0.6152				Reduced	No
			RA_statusRheumatoid Arthritis	27.03	29.513	0.916	0.3633
			Menopausal_bin_cat	-7.409	12.229	-0.606	0.5468
			Diet_binHigh	25.903	20.319	1.275	0.2071
			Lifetime_Sexual_Partners_bin_cat	-2.442	10.101	-0.242	0.8097
			Clinic_cat	1.513	14.308	0.106	0.9161
			RA_statusRheumatoid Arthritis:Menopausal_bin_cat	35.01	16.19	2.163	0.0344	*
			RA_statusRheumatoid Arthritis:Diet_binHigh	-63.236	28.677	-2.205	0.0312	*
IL-27	0.1123	0.06548	(Intercept)	19.6	13.782	1.422	0.1599		~ Lifetime_Sexual_Partners_bin + Clinic + Menopausal_bin + Diet_bin		Pre-menopause, Reduced	No
			Lifetime_Sexual_Partners_bin1 or 2	19.637	13.976	1.405	0.1649
			Lifetime_Sexual_Partners_bin3+	12.765	14.379	0.888	0.378
			ClinicSmith	-13.877	8.826	-1.572	0.1209
			Menopausal_binPost-menopause	17.305	10.119	1.71	0.0922	.
			Menopausal_binPeri/menopause	13.237	10.077	1.314	0.1938
			Diet_binHigh	-18.683	9.176	-2.036	0.046	*
	0.1512	0.05769	(Intercept)	20.567	13.909	1.479	0.1443		~ RA_status + Lifetime_Sexual_Partners_bin + Clinic + Menopausal_bin + Diet_bin		Pre-menopause, Reduced	No
			RA_statusRheumatoid Arthritis	6.191	8.944	0.692	0.4914
			Lifetime_Sexual_Partners_bin1 or 2	17.496	14.371	1.217	0.2281
			Lifetime_Sexual_Partners_bin3+	12.039	14.477	0.832	0.4088
			ClinicSmith	-15.912	9.338	-1.704	0.0934	.
			Menopausal_binPost-menopause	16.291	10.266	1.587	0.1176
			Menopausal_binPeri/menopause	13.499	10.126	1.333	0.1874
			Diet_binHigh	-20.716	9.671	-2.142	0.0361	*
	0.008876	0.1874	(Intercept)	-0.4995	14.6505	-0.034	0.97292		~ RA_status + Menopausal_bin + Clinic + Diet_bin + RA_status:Clinic + RA_status:Diet_bin + Lifetime_Sexual_Partners_bin		Pre-menopause, Reduced	Yes
			RA_statusRheumatoid Arthritis	65.3649	19.4435	3.362	0.00135	**
			Menopausal_binPost-menopause	16.8198	9.5596	1.759	0.0836	.
			Menopausal_binPeri/menopause	12.8176	9.4103	1.362	0.17826
			ClinicSmith	3.9475	12.1785	0.324	0.74696
			Diet_binHigh	8.454	12.4027	0.682	0.4981
			Lifetime_Sexual_Partners_bin1 or 2	9.0786	13.7113	0.662	0.51042
			Lifetime_Sexual_Partners_bin3+	8.0182	13.6082	0.589	0.55793
			RA_statusRheumatoid Arthritis:ClinicSmith	-32.4985	16.2932	-1.995	0.05063	.
			RA_statusRheumatoid Arthritis:Diet_binHigh	-58.6467	17.6475	-3.323	0.00152	**
	"	"	(Intercept)	12.318	17.262	0.714	0.47825				Peri/menopause, Reduced	Yes
			RA_statusRheumatoid Arthritis	65.365	19.443	3.362	0.00135	**
			Menopausal_binPre-menopause	-12.818	9.41	-1.362	0.17826
			Menopausal_binPost-menopause	4.002	9.981	0.401	0.68986
			ClinicSmith	3.948	12.179	0.324	0.74696
			Diet_binHigh	8.454	12.403	0.682	0.4981
			Lifetime_Sexual_Partners_bin1 or 2	9.079	13.711	0.662	0.51042
			Lifetime_Sexual_Partners_bin3+	8.018	13.608	0.589	0.55793
			RA_statusRheumatoid Arthritis:ClinicSmith	-32.498	16.293	-1.995	0.05063	.
			RA_statusRheumatoid Arthritis:Diet_binHigh	-58.647	17.648	-3.323	0.00152	**
	"	"	(Intercept)	16.32	16.362	0.997	0.32254				Post-menopause, Reduced	Yes
			RA_statusRheumatoid Arthritis	65.365	19.443	3.362	0.00135	**
			Menopausal_binPeri/menopause	-4.002	9.981	-0.401	0.68986
			Menopausal_binPre-menopause	-16.82	9.56	-1.759	0.0836	.
			ClinicSmith	3.948	12.179	0.324	0.74696
			Diet_binHigh	8.454	12.403	0.682	0.4981
			Lifetime_Sexual_Partners_bin1 or 2	9.079	13.711	0.662	0.51042
			Lifetime_Sexual_Partners_bin3+	8.018	13.608	0.589	0.55793
			RA_statusRheumatoid Arthritis:ClinicSmith	-32.498	16.293	-1.995	0.05063	.
			RA_statusRheumatoid Arthritis:Diet_binHigh	-58.647	17.648	-3.323	0.00152	**
	"	"	(Intercept)	7.955	13.512	0.589	0.55826				Pre-menopause, High	Yes
			RA_statusRheumatoid Arthritis	6.718	11.939	0.563	0.57571
			Menopausal_binPost-menopause	16.82	9.56	1.759	0.0836	.
			Menopausal_binPeri/menopause	12.818	9.41	1.362	0.17826
			ClinicSmith	3.948	12.179	0.324	0.74696
			Diet_binReduced	-8.454	12.403	-0.682	0.4981
			Lifetime_Sexual_Partners_bin1 or 2	9.079	13.711	0.662	0.51042
			Lifetime_Sexual_Partners_bin3+	8.018	13.608	0.589	0.55793
			RA_statusRheumatoid Arthritis:ClinicSmith	-32.498	16.293	-1.995	0.05063	.
			RA_statusRheumatoid Arthritis:Diet_binReduced	58.647	17.648	3.323	0.00152	**
	"	"	(Intercept)	20.772	15.985	1.299	0.19876				Peri/menopause, High	Yes
			RA_statusRheumatoid Arthritis	6.718	11.939	0.563	0.57571
			Menopausal_binPre-menopause	-12.818	9.41	-1.362	0.17826
			Menopausal_binPost-menopause	4.002	9.981	0.401	0.68986
			ClinicSmith	3.948	12.179	0.324	0.74696
			Diet_binReduced	-8.454	12.403	-0.682	0.4981
			Lifetime_Sexual_Partners_bin1 or 2	9.079	13.711	0.662	0.51042
			Lifetime_Sexual_Partners_bin3+	8.018	13.608	0.589	0.55793
			RA_statusRheumatoid Arthritis:ClinicSmith	-32.498	16.293	-1.995	0.05063	.
			RA_statusRheumatoid Arthritis:Diet_binReduced	58.647	17.648	3.323	0.00152	**
	"	"	(Intercept)	24.774	16.591	1.493	0.14062				Post-menopause, High	Yes
			RA_statusRheumatoid Arthritis	6.718	11.939	0.563	0.57571
			Menopausal_binPeri/menopause	-4.002	9.981	-0.401	0.68986
			Menopausal_binPre-menopause	-16.82	9.56	-1.759	0.0836	.
			ClinicSmith	3.948	12.179	0.324	0.74696
			Diet_binReduced	-8.454	12.403	-0.682	0.4981
			Lifetime_Sexual_Partners_bin1 or 2	9.079	13.711	0.662	0.51042
			Lifetime_Sexual_Partners_bin3+	8.018	13.608	0.589	0.55793
			RA_statusRheumatoid Arthritis:ClinicSmith	-32.498	16.293	-1.995	0.05063	.
			RA_statusRheumatoid Arthritis:Diet_binReduced	58.647	17.648	3.323	0.00152	**
	0.002801	0.2061	(Intercept)	-3.481	22.15	-0.157	0.875621		~ RA_status + Menopausal_bin_cat + Clinic_cat + Diet_bin + RA_status:Clinic_cat + RA_status:Diet_bin + Lifetime_Sexual_Partners_bin_cat		Reduced	No
			RA_statusRheumatoid Arthritis	100.808	31.836	3.166	0.002394	**
			Menopausal_bin_cat	8.845	4.689	1.886	0.063972	.
			Clinic_cat	5.707	11.666	0.489	0.626453
			Diet_binHigh	10.618	11.927	0.89	0.376752
			Lifetime_Sexual_Partners_bin_cat	2.515	5.752	0.437	0.663501
			RA_statusRheumatoid Arthritis:Clinic_cat	-32.783	16.1	-2.036	0.046013	*
			RA_statusRheumatoid Arthritis:Diet_binHigh	-61.194	16.959	-3.608	0.000617	***
TGF-a	0.01664	0.1374	(Intercept)	6.977	3.978	1.754	0.0844	.	~ Lifetime_Sexual_Partners_bin + Clinic + Menopausal_bin + Diet_bin		Pre-menopause, Reduced	No
			Lifetime_Sexual_Partners_bin1 or 2	6.565	4.035	1.627	0.1087
			Lifetime_Sexual_Partners_bin3+	4.479	4.151	1.079	0.2847
			ClinicSmith	-3.564	2.548	-1.399	0.1668
			Menopausal_binPost-menopause	5.641	2.921	1.931	0.058	.
			Menopausal_binPeri/menopause	6.804	2.909	2.339	0.0225	*
			Diet_binHigh	-6.913	2.649	-2.61	0.0113	*
	0.01506	0.1504	(Intercept)	7.534	3.969	1.899	0.06228	.	~ RA_status + Lifetime_Sexual_Partners_bin + Clinic + Menopausal_bin + Diet_bin		Pre-menopause, Reduced	No
			RA_statusRheumatoid Arthritis	3.572	2.552	1.4	0.16663
			Lifetime_Sexual_Partners_bin1 or 2	5.329	4.1	1.3	0.19849
			Lifetime_Sexual_Partners_bin3+	4.06	4.131	0.983	0.32946
			ClinicSmith	-4.738	2.664	-1.778	0.08025	.
			Menopausal_binPost-menopause	5.056	2.929	1.726	0.0893	.
			Menopausal_binPeri/menopause	6.955	2.889	2.407	0.01907	*
			Diet_binHigh	-8.086	2.759	-2.93	0.00473	**
	0.006722	0.2064	(Intercept)	7.03723	4.15194	1.695	0.0954	.	~ RA_status + Menopausal_bin + Clinic + Diet_bin + RA_status:Menopausal_bin + RA_status:Diet_bin + Lifetime_Sexual_Partners_bin		Pre-menopause, Reduced	Yes
			RA_statusRheumatoid Arthritis	7.55992	5.39861	1.4	0.1666
			Menopausal_binPost-menopause	-0.0006277	4.33758	0	0.9999
			Menopausal_binPeri/menopause	8.14877	3.65155	2.232	0.0295	*
			ClinicSmith	-4.0474	2.59451	-1.56	0.1241
			Diet_binHigh	-5.22929	3.60836	-1.449	0.1526
			Lifetime_Sexual_Partners_bin1 or 2	3.56289	4.08727	0.872	0.3869
			Lifetime_Sexual_Partners_bin3+	3.50154	4.05011	0.865	0.3908
			RA_statusRheumatoid Arthritis:Menopausal_binPost-menopause	8.5378	5.66444	1.507	0.1371
			RA_statusRheumatoid Arthritis:Menopausal_binPeri/menopause	-2.58669	5.13593	-0.504	0.6164
			RA_statusRheumatoid Arthritis:Diet_binHigh	-7.28862	5.08669	-1.433	0.1572
	"	"	(Intercept)	15.186	5.044	3.011	0.00383	**			Peri/menopause, Reduced	Yes
			RA_statusRheumatoid Arthritis	4.973	5.436	0.915	0.36395
			Menopausal_binPre-menopause	-8.149	3.652	-2.232	0.02945	*
			Menopausal_binPost-menopause	-8.149	4.523	-1.802	0.07667	.
			ClinicSmith	-4.047	2.595	-1.56	0.12411
			Diet_binHigh	-5.229	3.608	-1.449	0.15257
			Lifetime_Sexual_Partners_bin1 or 2	3.563	4.087	0.872	0.3869
			Lifetime_Sexual_Partners_bin3+	3.502	4.05	0.865	0.39078
			RA_statusRheumatoid Arthritis:Menopausal_binPre-menopause	2.587	5.136	0.504	0.61639
			RA_statusRheumatoid Arthritis:Menopausal_binPost-menopause	11.124	5.914	1.881	0.06491	.
			RA_statusRheumatoid Arthritis:Diet_binHigh	-7.289	5.087	-1.433	0.15717
	"	"	(Intercept)	7.037	4.959	1.419	0.1612				Post-menopause, Reduced	Yes
			RA_statusRheumatoid Arthritis	16.1	5.274	3.052	0.0034	**
			Menopausal_binPeri/menopause	8.149	4.523	1.802	0.0767	.
			Menopausal_binPre-menopause	0.0006277	4.338	0	0.9999
			ClinicSmith	-4.047	2.595	-1.56	0.1241
			Diet_binHigh	-5.229	3.608	-1.449	0.1526
			Lifetime_Sexual_Partners_bin1 or 2	3.563	4.087	0.872	0.3869
			Lifetime_Sexual_Partners_bin3+	3.502	4.05	0.865	0.3908
			RA_statusRheumatoid Arthritis:Menopausal_binPeri/menopause	-11.12	5.914	-1.881	0.0649	.
			RA_statusRheumatoid Arthritis:Menopausal_binPre-menopause	-8.538	5.664	-1.507	0.1371
			RA_statusRheumatoid Arthritis:Diet_binHigh	-7.289	5.087	-1.433	0.1572
	"	"	(Intercept)	1.80794	4.01291	0.451	0.654				Pre-menopause, High	Yes
			RA_statusRheumatoid Arthritis	0.271296	3.72327	0.073	0.9422
			Menopausal_binPost-menopause	-0.0006277	4.33758	0	0.9999
			Menopausal_binPeri/menopause	8.14877	3.65155	2.232	0.0295	*
			ClinicSmith	-4.0474	2.59451	-1.56	0.1241
			Diet_binReduced	5.22929	3.60836	1.449	0.1526
			Lifetime_Sexual_Partners_bin1 or 2	3.56289	4.08727	0.872	0.3869
			Lifetime_Sexual_Partners_bin3+	3.50154	4.05011	0.865	0.3908
			RA_statusRheumatoid Arthritis:Menopausal_binPost-menopause	8.5378	5.66444	1.507	0.1371
			RA_statusRheumatoid Arthritis:Menopausal_binPeri/menopause	-2.58669	5.13593	-0.504	0.6164
			RA_statusRheumatoid Arthritis:Diet_binReduced	7.28862	5.08669	1.433	0.1572
	"	"	(Intercept)	9.957	4.966	2.005	0.0495	*			Peri/menopause, High	Yes
			RA_statusRheumatoid Arthritis	-2.315	4.181	-0.554	0.5818
			Menopausal_binPre-menopause	-8.149	3.652	-2.232	0.0295	*
			Menopausal_binPost-menopause	-8.149	4.523	-1.802	0.0767	.
			ClinicSmith	-4.047	2.595	-1.56	0.1241
			Diet_binReduced	5.229	3.608	1.449	0.1526
			Lifetime_Sexual_Partners_bin1 or 2	3.563	4.087	0.872	0.3869
			Lifetime_Sexual_Partners_bin3+	3.502	4.05	0.865	0.3908
			RA_statusRheumatoid Arthritis:Menopausal_binPre-menopause	2.587	5.136	0.504	0.6164
			RA_statusRheumatoid Arthritis:Menopausal_binPost-menopause	11.124	5.914	1.881	0.0649	.
			RA_statusRheumatoid Arthritis:Diet_binReduced	7.289	5.087	1.433	0.1572
	"	"	(Intercept)	1.807	5.743	0.315	0.7541				Post-menopause, High	Yes
			RA_statusRheumatoid Arthritis	8.809	5.146	1.712	0.0922	.
			Menopausal_binPeri/menopause	8.149	4.523	1.802	0.0767	.
			Menopausal_binPre-menopause	0.0006277	4.338	0	0.9999
			ClinicSmith	-4.047	2.595	-1.56	0.1241
			Diet_binReduced	5.229	3.608	1.449	0.1526
			Lifetime_Sexual_Partners_bin1 or 2	3.563	4.087	0.872	0.3869
			Lifetime_Sexual_Partners_bin3+	3.502	4.05	0.865	0.3908
			RA_statusRheumatoid Arthritis:Menopausal_binPeri/menopause	-11.12	5.914	-1.881	0.0649	.
			RA_statusRheumatoid Arthritis:Menopausal_binPre-menopause	-8.538	5.664	-1.507	0.1371
			RA_statusRheumatoid Arthritis:Diet_binReduced	7.289	5.087	1.433	0.1572
	0.009362	0.1669	(Intercept)	10.565	5.283	2	0.0499	*	~ RA_status + Menopausal_bin_cat + Clinic_cat + Diet_bin + RA_status:Menopausal_bin_cat + RA_status:Diet_bin + Lifetime_Sexual_Partners_bin_cat		Reduced	No
			RA_statusRheumatoid Arthritis	7.721	5.182	1.49	0.1413
			Menopausal_bin_cat	1.311	2.147	0.611	0.5437
			Clinic_cat	-2.537	2.512	-1.01	0.3165
			Diet_binHigh	-3.191	3.567	-0.895	0.3745
			Lifetime_Sexual_Partners_bin_cat	1.283	1.773	0.723	0.4722
			RA_statusRheumatoid Arthritis:Menopausal_bin_cat	2.927	2.842	1.03	0.3071
			RA_statusRheumatoid Arthritis:Diet_binHigh	-9.322	5.035	-1.851	0.0689	.

## Sheet: Fig.4 Immune-RA only
Purpose	Outcome variable	Model p-value / Null Deviance	Model Adj. R-squared / Residual deviance	AIC	Predictor	coefficient	Std. Error	t- or z-value	p-value	model (other variable)	method
ACCP	EGF	0.1006	0.1003	NA	ACCP	-101.297	58.31	-1.737	0.0923005	~ Diet_bin + Menopausal_bin_cat + ACCP	Multiple linear regression
	PDGF.AA	0.1219	0.08767	NA	ACCP	-2.42928	1.4082	-1.725	0.0944731	~ Diet_bin + Menopausal_bin_cat + ACCP	Multiple linear regression
	ACCP	45.004 on 34 degrees of freedom	41.771 on 31 degrees of freedom	49.771	PDGF.AA	-0.161045	0.09648	-1.669	0.09507	~ Diet_bin + Menopausal_bin_cat + PDGF.AA	Multiple logistic regression: family = binomial
RF	EGF	0.008008	0.2467	NA	RF	-182.253	58.74	-3.103	0.00407031	~ Diet_bin + Menopausal_bin_cat + Rheumatoid Factor	Multiple linear regression
	TNFb	0.08975	0.1077	NA	RF	-1.41845	0.6087	-2.33	0.0264818	~ Diet_bin + Menopausal_bin_cat + Rheumatoid Factor	Multiple linear regression
	MCP.3	0.172	0.06417	NA	RF	-15.2302	7.5	-2.031	0.050926	~ Diet_bin + Menopausal_bin_cat + Rheumatoid Factor	Multiple linear regression
	IP.10	0.1886	0.05773	NA	RF	-57.8676	29.091	-1.989	0.0555658	~ Diet_bin + Menopausal_bin_cat + Rheumatoid Factor	Multiple linear regression
	IL.13	0.03922	0.1589	NA	RF	-4.6952	2.483	-1.891	0.0679921	~ Diet_bin + Menopausal_bin_cat + Rheumatoid Factor	Multiple linear regression
	RF	39.903 on 34 degrees of freedom	30.571 on 31 degrees of freedom	38.571	EGF	-0.0080897	0.003596	-2.25	0.0244593	~ Diet_bin + Menopausal_bin_cat + "cytokine"	Multiple logistic regression: family = binomial
	RF	39.903 on 34 degrees of freedom	34.819 on 31 degrees of freedom	42.819	MCP.3	-0.0407418	0.02263	-1.8	0.0718088	~ Diet_bin + Menopausal_bin_cat + "cytokine"	Multiple logistic regression: family = binomial
JSN	MDC	0.1677	0.06594		JSN	-22.0968	10.426	-2.112	0.0467749	~ Diet_bin + Menopausal_bin_cat + AntiCCP_cat_Ab_positive + JSN	Multiple linear regression
	JSN	NA	NA	NA	cytokine	NA	NA	NA	NA	~ Diet_bin + Menopausal_bin_cat + AntiCCP_cat_Ab_positive + "cytokine"	Multiple logistic regression: family = binomial
RE	MDC	0.2315	0.04303		RE	-19.8137	10.438	-1.9	0.0721063	~ Diet_bin + Menopausal_bin_cat + AntiCCP_cat_Ab_positive + RE	Multiple linear regression
	RE	NA	NA	NA	cytokine	NA	NA	NA	NA	~ Diet_bin + Menopausal_bin_cat + AntiCCP_cat_Ab_positive + "cytokine"	Multiple logistic regression: family = binomial
CDAI	CDAI	589.21 on 34 degrees of freedom	504.50 on 31 degrees of freedom	Inf	M.CSF	0.000378815	4.10658e-05	9.22459	2.84656e-20	~ Diet_bin + Menopausal_bin_cat + M.CSF	Multiple non-linear regression: family= poisson
	CDAI	589.21 on 34 degrees of freedom	525.89 on 31 degrees of freedom	Inf	TNFb	0.137786	0.0176776	7.7944	6.47141e-15	~ Diet_bin + Menopausal_bin_cat + TNFb	Multiple non-linear regression: family= poisson
	CDAI	589.21 on 34 degrees of freedom	530.35 on 31 degrees of freedom	Inf	IL.27	0.0065549	0.000912814	7.18098	6.92156e-13	~ Diet_bin + Menopausal_bin_cat + IL.27	Multiple non-linear regression: family= poisson
	CDAI	589.21 on 34 degrees of freedom	528.61 on 31 degrees of freedom	Inf	IL.5	0.820929	0.115069	7.13421	9.73427e-13	~ Diet_bin + Menopausal_bin_cat + IL.5	Multiple non-linear regression: family= poisson
	CDAI	589.21 on 34 degrees of freedom	538.33 on 31 degrees of freedom	Inf	MIG.CXCL9	0.000214499	3.31697e-05	6.46671	1.00162e-10	~ Diet_bin + Menopausal_bin_cat + MIG.CXCL9	Multiple non-linear regression: family= poisson
	CDAI	589.21 on 34 degrees of freedom	537.97 on 31 degrees of freedom	Inf	Eotaxin	0.0259939	0.00406461	6.39517	1.60367e-10	~ Diet_bin + Menopausal_bin_cat + Eotaxin	Multiple non-linear regression: family= poisson
	CDAI	589.21 on 34 degrees of freedom	545.27 on 31 degrees of freedom	Inf	IL.1b	0.000254012	4.0748e-05	6.23373	4.55451e-10	~ Diet_bin + Menopausal_bin_cat + IL.1b	Multiple non-linear regression: family= poisson
	CDAI	589.21 on 34 degrees of freedom	547.32 on 31 degrees of freedom	Inf	MDC	0.00626106	0.00107245	5.83811	5.27952e-09	~ Diet_bin + Menopausal_bin_cat + MDC	Multiple non-linear regression: family= poisson
	CDAI	589.21 on 34 degrees of freedom	549.32 on 31 degrees of freedom	Inf	TNFa	0.00636321	0.00109831	5.79365	6.88715e-09	~ Diet_bin + Menopausal_bin_cat + TNFa	Multiple non-linear regression: family= poisson
	CDAI	589.21 on 34 degrees of freedom	545.41 on 31 degrees of freedom	Inf	FLT.3L	0.24199	0.0428308	5.6499	1.60539e-08	~ Diet_bin + Menopausal_bin_cat + FLT.3L	Multiple non-linear regression: family= poisson
	CDAI	589.21 on 34 degrees of freedom	551.09 on 31 degrees of freedom	Inf	MCP.3	0.00914384	0.0017387	5.25902	1.44825e-07	~ Diet_bin + Menopausal_bin_cat + MCP.3	Multiple non-linear regression: family= poisson
	CDAI	589.21 on 34 degrees of freedom	551.84 on 31 degrees of freedom	Inf	IL.1a	9.1383e-05	1.755e-05	5.207	1.91917e-07	~ Diet_bin + Menopausal_bin_cat + IL.1a	Multiple non-linear regression: family= poisson
	CDAI	589.21 on 34 degrees of freedom	554.97 on 31 degrees of freedom	Inf	MIP.1b	0.000572296	0.000112364	5.09323	3.52006e-07	~ Diet_bin + Menopausal_bin_cat + MIP.1b	Multiple non-linear regression: family= poisson
	CDAI	589.21 on 34 degrees of freedom	556.33 on 31 degrees of freedom	Inf	IL.12.p40.	0.00500309	0.00104822	4.77292	1.81573e-06	~ Diet_bin + Menopausal_bin_cat + IL.12.p40.	Multiple non-linear regression: family= poisson
	CDAI	589.21 on 34 degrees of freedom	554.34 on 31 degrees of freedom	Inf	sCD40L	0.00469476	0.000987366	4.75483	1.98609e-06	~ Diet_bin + Menopausal_bin_cat + sCD40L	Multiple non-linear regression: family= poisson
	CDAI	589.21 on 34 degrees of freedom	555.28 on 31 degrees of freedom	Inf	IL.10	0.0438349	0.00938444	4.67102	2.99709e-06	~ Diet_bin + Menopausal_bin_cat + IL.10	Multiple non-linear regression: family= poisson
	CDAI	589.21 on 34 degrees of freedom	559.27 on 31 degrees of freedom	Inf	IFNa2	0.00665173	0.00155768	4.27028	1.95227e-05	~ Diet_bin + Menopausal_bin_cat + IFNa2	Multiple non-linear regression: family= poisson
	CDAI	589.21 on 34 degrees of freedom	560.87 on 31 degrees of freedom	Inf	IP.10	0.00179638	0.000428975	4.18761	2.81907e-05	~ Diet_bin + Menopausal_bin_cat + IP.10	Multiple non-linear regression: family= poisson
	CDAI	589.21 on 34 degrees of freedom	560.95 on 31 degrees of freedom	Inf	IL.2	0.206907	0.0524943	3.94152	8.09674e-05	~ Diet_bin + Menopausal_bin_cat + IL.2	Multiple non-linear regression: family= poisson
	CDAI	589.21 on 34 degrees of freedom	561.71 on 31 degrees of freedom	Inf	IL.12.p70.	0.103931	0.0268888	3.86521	0.000110994	~ Diet_bin + Menopausal_bin_cat + IL.12.p70.	Multiple non-linear regression: family= poisson
	CDAI	589.21 on 34 degrees of freedom	558.79 on 31 degrees of freedom	Inf	IL.18	-0.0006139	0.000163027	-3.76563	0.00016613	~ Diet_bin + Menopausal_bin_cat + IL.18	Multiple non-linear regression: family= poisson
	CDAI	589.21 on 34 degrees of freedom	563.33 on 31 degrees of freedom	Inf	IFNg	0.00453112	0.00126613	3.5787	0.000345307	~ Diet_bin + Menopausal_bin_cat + IFNg	Multiple non-linear regression: family= poisson
	CDAI	589.21 on 34 degrees of freedom	563.88 on 31 degrees of freedom	Inf	IL.15	0.109758	0.030867	3.55582	0.000376799	~ Diet_bin + Menopausal_bin_cat + IL.15	Multiple non-linear regression: family= poisson
	CDAI	589.21 on 34 degrees of freedom	565.10 on 31 degrees of freedom	Inf	MCP.1	0.000221641	6.31241e-05	3.5112	0.000446094	~ Diet_bin + Menopausal_bin_cat + MCP.1	Multiple non-linear regression: family= poisson
	CDAI	589.21 on 34 degrees of freedom	564.13 on 31 degrees of freedom	Inf	GM.CSF	0.00929001	0.00270012	3.44058	0.00058046	~ Diet_bin + Menopausal_bin_cat + GM.CSF	Multiple non-linear regression: family= poisson
	CDAI	589.21 on 34 degrees of freedom	565.35 on 31 degrees of freedom	Inf	IL.4	0.141249	0.0412308	3.4258	0.000612981	~ Diet_bin + Menopausal_bin_cat + IL.4	Multiple non-linear regression: family= poisson
	CDAI	589.21 on 34 degrees of freedom	567.29 on 31 degrees of freedom	Inf	VEGF.A	0.00246722	0.000824191	2.9935	0.00275796	~ Diet_bin + Menopausal_bin_cat + VEGF.A	Multiple non-linear regression: family= poisson
	CDAI	589.21 on 34 degrees of freedom	568.25 on 31 degrees of freedom	Inf	RANTES	0.000410187	0.000142337	2.8818	0.00395415	~ Diet_bin + Menopausal_bin_cat + RANTES	Multiple non-linear regression: family= poisson
	CDAI	589.21 on 34 degrees of freedom	569.37 on 31 degrees of freedom	Inf	IL.6	0.00187208	0.000713298	2.62455	0.00867636	~ Diet_bin + Menopausal_bin_cat + IL.6	Multiple non-linear regression: family= poisson
	CDAI	589.21 on 34 degrees of freedom	569.77 on 31 degrees of freedom	Inf	TGFa	0.0155152	0.0063864	2.42941	0.0151235	~ Diet_bin + Menopausal_bin_cat + TGFa	Multiple non-linear regression: family= poisson
	CDAI	589.21 on 34 degrees of freedom	570.52 on 31 degrees of freedom	Inf	G.CSF	0.000337555	0.000142937	2.36157	0.0181976	~ Diet_bin + Menopausal_bin_cat + G.CSF	Multiple non-linear regression: family= poisson
	CDAI	589.21 on 34 degrees of freedom	572.03 on 31 degrees of freedom	Inf	FGF.2	0.000561775	0.000285581	1.96713	0.0491681	~ Diet_bin + Menopausal_bin_cat + FGF.2	Multiple non-linear regression: family= poisson
	CDAI	0.08375	0.1122	NA	M.CSF	0.00834511	0.003309	2.522	0.0170366	~ Diet_bin + Menopausal_bin_cat + M.CSF	Multiple linear regression
	CDAI	0.1279	0.08447	NA	TNFb	3.71729	1.6259	2.286	0.0292254	~ Diet_bin + Menopausal_bin_cat + TNFb	Multiple linear regression
	CDAI	0.1998	0.05364	NA	IL.5	17.6582	8.778	2.012	0.0530095	~ Diet_bin + Menopausal_bin_cat + IL.5	Multiple linear regression
	CDAI	0.2722	0.03105	NA	IL.27	0.125859	0.07003	1.797	0.0820485	~ Diet_bin + Menopausal_bin_cat + IL.27	Multiple linear regression
	CDAI	0.3002	0.02367	NA	IL.1b	0.00695391	0.004034	1.724	0.0947222	~ Diet_bin + Menopausal_bin_cat + IL.1b	Multiple linear regression
	M.CSF	0.1108	0.09402	NA	CDAI	20.3951	8.088	2.522	0.0170366	~ Diet_bin + Menopausal_bin_cat + CDAI_score	Multiple linear regression
	TNFb	0.09694	0.1028	NA	CDAI	0.038816	0.01698	2.286	0.0292254	~ Diet_bin + Menopausal_bin_cat + CDAI_score	Multiple linear regression
	IL.5	0.004466	0.2762	NA	CDAI	0.00653945	0.003251	2.012	0.0530095	~ Diet_bin + Menopausal_bin_cat + CDAI_score	Multiple linear regression
	IL.27	0.006169	0.26	NA	CDAI	0.749745	0.4172	1.797	0.0820485	~ Diet_bin + Menopausal_bin_cat + CDAI_score	Multiple linear regression
	IL.1b	0.3294	0.01656	NA	CDAI	12.5773	7.297	1.724	0.0947222	~ Diet_bin + Menopausal_bin_cat + CDAI_score	Multiple linear regression
Disease Activity	Disease Activity	0.1402	0.07825	NA	FLT.3L	0.51822	0.23161	2.237	0.0326	~ Diet_bin + Menopausal_bin_cat + FLT.3L	Multiple linear regression
	Disease Activity	23.181	19.872	122.32	FLT.3L	0.189277	0.110935	1.706	0.0879723	~ Diet_bin + Menopausal_bin_cat + FLT.3L	Multiple non-linear regression: family= poisson

## Sheet: Fig.5 Microbes ELISAs
Purpose	Outcome variable	Model p-value	Model Adj. R-squared	Predictor	coefficient	Std. Error	t- or z-value	p-value	model (other variable)	method
RF	RF	0.001437	0.2323	Bifidobacterium_breve	334.485	78.4625	4.263	8.7158e-05	~ Diet_bin + Age + Lifetime_Sexual_Partners_bin_cat + Bifidobacterium_breve	Multiple linear regression
	RF	0.003557	0.2181	Bifidobacterium_breve:Control	334.874	79.2017	4.228	0.00010006	~ Diet_bin + Age + Lifetime_Sexual_Partners_bin_cat + microbe:RA_status	Multiple linear regression
	RF	0.001463	0.2317	Dialister_micraerophilus	1151.75	270.584	4.257	8.90311e-05	~ Diet_bin + Age + Lifetime_Sexual_Partners_bin_cat + Dialister_micraerophilus	Multiple linear regression
	RF	0.00306	0.2234	Dialister_micraerophilus: Control	1215.91	288.144	4.22	0.00010282	~ Diet_bin + Age + Lifetime_Sexual_Partners_bin_cat + microbe:RA_status	Multiple linear regression
	RF	0.1943	0.04682	Lactobacillus_crispatus: RA	41.1487	19.3267	2.129	0.038193	~ Diet_bin + Age + Lifetime_Sexual_Partners_bin_cat + microbe:RA_status	Multiple linear regression
	RF	0.3077	0.02075	Prevotella_amnii: RA	216.754	106.262	2.04	0.0466708	~ Diet_bin + Age + Lifetime_Sexual_Partners_bin_cat + microbe:RA_status	Multiple linear regression
	RF	0.002988	0.2243	Staphylococcus_epidermidis: RA	45724.2	10671.8	4.285	8.31637e-05	~ Diet_bin + Age + Lifetime_Sexual_Partners_bin_cat + microbe:RA_status	Multiple linear regression
	RF	1.645e-06	0.4411	Staphylococcus:RA	20959.6	3128.41	6.7	1.77e-08	~ Diet_bin + Age + Lifetime_Sexual_Partners_bin_cat + RF_U_mL:RA_status	Multiple linear regression
	RF	0.003483	0.2188	Streptococcus_anginosus:Control	269.496	63.568	4.239	9.64e-05	~ Diet_bin + Age + Lifetime_Sexual_Partners_bin_cat + microbe:RA_status	Multiple linear regression
	Bifidobacterium_breve	0.001397	0.2332	RF	0.000785444	0.0001842	4.263	8.7158e-05	~ Diet_bin + Age + Lifetime_Sexual_Partners_bin_cat + RF	Multiple linear regression
	Bifidobacterium_breve	< 2.2e-16	0.892	RF: Control	0.00250436	0.0001193	20.985	1.92e-26	~ Diet_bin + Age + Lifetime_Sexual_Partners_bin_cat + RheumatoidFactor:RA_status	Multiple linear regression
	Bifidobacterium	0.06564	0.1006	RF: Control	0.0022597	0.0007583	2.98	0.00444	~ Diet_bin + Age + Lifetime_Sexual_Partners_bin_cat + RF_U_mL:RA_status	Multiple linear regression
	Dialister_micraerophilus	0.002501	0.2138	RF	0.000227595	5.347e-05	4.257	8.90311e-05	~ Diet_bin + Age + Lifetime_Sexual_Partners_bin_cat + RF	Multiple linear regression
	Dialister_micraerophilus	< 2.2e-16	0.7825	RF: Control	0.000686283	4.855e-05	14.137	4.26e-19	~ Diet_bin + Age + Lifetime_Sexual_Partners_bin_cat + RF: Control	Multiple linear regression
	Dialister	0.03392	0.1299	RF: Control	0.0006221	0.0002254	2.761	0.00804	~ Diet_bin + Age + Lifetime_Sexual_Partners_bin_cat + RF_U_mL:RA_status	Multiple linear regression
	Lactobacillus crispatus	6.736e-05	0.3446	RF: RA	0.00324078	0.001234	2.627	0.011414	~ Diet_bin + Age + Lifetime_Sexual_Partners_bin_cat + RF: RA	Multiple linear regression
	Streptococcus_anginosus	0.1265	0.06913	RF: Control	0.00308016	0.0010575	2.913	0.00534197	~ Diet_bin + Age + Lifetime_Sexual_Partners_bin_cat + RF: Control	Multiple linear regression
ACPA	ACPA	0.1977	0.04777	Anaerococcus_vaginalis: RA	216.667	93.6232	2.314	0.0249792	~ Diet_bin + Age + Lifetime_Sexual_Partners_bin_cat + microbe:RA_status	Multiple linear regression
	ACPA	0.2791	0.02766	Haemophilus:RA	286.247	142.218	2.013	0.0498	~ Diet_bin + Age + Lifetime_Sexual_Partners_bin_cat + Haemophilus:RA_status	Multiple linear regression
	ACPA	0.2266	0.04001	Lactobacillus_crispatus: RA	4.80434	2.17165	2.212	0.0317382	~ Diet_bin + Age + Lifetime_Sexual_Partners_bin_cat + microbe:RA_status	Multiple linear regression
	ACPA	0.03114	0.1255	Staphylococcus_epidermidis	3821.3	1265.93	3.019	0.00402332	~ Diet_bin + Age + Lifetime_Sexual_Partners_bin_cat + Staphylococcus_epidermidis	Multiple linear regression
	ACPA	0.03114	0.1255	Staphylococcus_epidermidis: RA	3821.3	1265.93	3.019	0.00402332	~ Diet_bin + Age + Lifetime_Sexual_Partners_bin_cat + microbe:RA_status	Multiple linear regression
	ACPA	0.0002931	0.292	Staphylococcus	1872.02	392.25	4.773	1.68e-05	~ Diet_bin + Age + Lifetime_Sexual_Partners_bin_cat + Staphylococcus	Multiple linear regression
	ACPA	0.0005726	0.2896	Staphylococcus:RA	1900	394.1	4.821	1.48e-05	~ Diet_bin + Age + Lifetime_Sexual_Partners_bin_cat + Staphylococcus:RA_status	Multiple linear regression
	ACPA	0.1048	0.07209	Streptococcus_agalactiae	6.50191	2.70757	2.401	0.0201719	~ Diet_bin + Age + Lifetime_Sexual_Partners_bin_cat + Streptococcus_agalactiae	Multiple linear regression
	ACPA	0.009724	0.1873	Streptococcus_agalactiae: RA	12.5188	3.31312	3.779	0.000435717	~ Diet_bin + Age + Lifetime_Sexual_Partners_bin_cat + microbe:RA_status	Multiple linear regression
	ACPA	0.1674	0.0495	Streptococcus	4.54143	2.14935	2.113	0.0397	~ Diet_bin + Age + Lifetime_Sexual_Partners_bin_cat + Streptococcus	Multiple linear regression
	ACPA	0.05504	0.1128	Streptococcus:RA	7.45517	2.48981	2.994	0.00434	~ Diet_bin + Age + Lifetime_Sexual_Partners_bin_cat + Streptococcus:RA_status	Multiple linear regression
	Anaerococcus_vaginalis	0.002257	0.2424	ACPA: Control	0.0273585	0.006276	4.359	6.87e-05	~ Diet_bin + Age + Lifetime_Sexual_Partners_bin_cat + ACPA: Control	Multiple linear regression
	Anaerococcus	0.01649	0.1658	ACPA: Control	0.02623	0.008067	3.251	0.0021	~ Diet_bin + Age + Lifetime_Sexual_Partners_bin_cat + ACPA:RA	Multiple linear regression
	Campylobacter_ureolyticus	0.02794	0.1434	ACPA: Control	0.0183613	0.0059506	3.086	0.00336732	~ Diet_bin + Age + Lifetime_Sexual_Partners_bin_cat + ACPA: Control	Multiple linear regression
	Campylobacter	0.02794	0.1434	ACPA: Control	0.0183613	0.0059506	3.086	0.00337	~ Diet_bin + Age + Lifetime_Sexual_Partners_bin_cat + ACPA:RA	Multiple linear regression
	Dialister_propionicifaciens	0.001935	0.2479	ACPA: Control	0.0185457	0.0041984	4.417	5.67e-05	~ Diet_bin + Age + Lifetime_Sexual_Partners_bin_cat + ACPA: Control	Multiple linear regression
	Dialister	0.08531	0.09183	ACPA: Control	0.013894	0.0065392	2.125	0.0388	~ Diet_bin + Age + Lifetime_Sexual_Partners_bin_cat + ACPA:RA	Multiple linear regression
	Ezakiella_coagulans	0.02441	0.1492	ACPA: Control	0.000112203	3.464e-05	3.239	0.00217891	~ Diet_bin + Age + Lifetime_Sexual_Partners_bin_cat + ACPA: Control	Multiple linear regression
	Ezakiella	0.06318	0.1063	ACPA: Control	0.0001064	4.039e-05	2.634	0.0113	~ Diet_bin + Age + Lifetime_Sexual_Partners_bin_cat + ACPA:RA	Multiple linear regression
	Prevotella_disiens	0.001747	0.2516	ACPA: Control	0.00576493	0.001323	4.356	6.94e-05	~ Diet_bin + Age + Lifetime_Sexual_Partners_bin_cat + ACPA: Control	Multiple linear regression
	Staphylococcus_epidermidis	0.0323	0.124	ACPA	4.10326e-05	1.359e-05	3.019	0.00402332	~ Diet_bin + Age + Lifetime_Sexual_Partners_bin_cat + ACPA	Multiple linear regression
	Staphylococcus_epidermidis	0.05183	0.1156	ACPA: RA	4.24e-05	1.378e-05	3.076	0.00346367	~ Diet_bin + Age + Lifetime_Sexual_Partners_bin_cat + ACPA: RA	Multiple linear regression
	Staphylococcus	0.0004729	0.277	ACPA	0.0001695	3.552e-05	4.773	1.68e-05	~ Diet_bin + Age + Lifetime_Sexual_Partners_bin_cat + ACPA_ng_mL	Multiple linear regression
	Staphylococcus	0.0008898	0.2749	ACPA: RA	0.000174	3.59e-05	4.847	1.35e-05	~ Diet_bin + Age + Lifetime_Sexual_Partners_bin_cat + ACPA:RA	Multiple linear regression
	Streptococcus_agalactiae	0.14	0.05827	ACPA	0.0161944	0.0067438	2.401	0.0201719	~ Diet_bin + Age + Lifetime_Sexual_Partners_bin_cat + ACPA	Multiple linear regression
	Streptococcus_agalactiae	0.2118	0.04387	ACPA: RA	0.0166667	0.006858	2.43	0.0188699	~ Diet_bin + Age + Lifetime_Sexual_Partners_bin_cat + ACPA: RA	Multiple linear regression
	Streptococcus	0.194	0.04206	ACPA	0.018387	0.008702	2.113	0.0397	~ Diet_bin + Age + Lifetime_Sexual_Partners_bin_cat + ACPA_ng_mL	Multiple linear regression
	Streptococcus	0.2632	0.03118	ACPA: RA	0.019184	0.008832	2.172	0.0348	~ Diet_bin + Age + Lifetime_Sexual_Partners_bin_cat + ACPA:RA	Multiple linear regression
CRP	CRP	0.01221	0.1601	Bifidobacterium_vaginale	54812.5	15539.4	3.527	0.000910009	~ Diet_bin + Age + Lifetime_Sexual_Partners_bin_cat + Bifidobacterium_vaginale	Multiple linear regression
	CRP	0.01953	0.1558	Bifidobacterium_vaginale: Control	62155.9	17748.4	3.502	0.000995161	~ Diet_bin + Age + Lifetime_Sexual_Partners_bin_cat + microbe:RA_status	Multiple linear regression
	CRP	0.125	0.0625	Lactobacillus_paragasseri	5238.2	2148.96	2.438	0.0183861	~ Diet_bin + Age + Lifetime_Sexual_Partners_bin_cat + Lactobacillus_paragasseri	Multiple linear regression
	CRP	0.125	0.0625	Lactobacillus_paragasseri: RA	5238.2	2148.96	2.438	0.0183861	~ Diet_bin + Age + Lifetime_Sexual_Partners_bin_cat + microbe:RA_status	Multiple linear regression
	CRP	0.01134	0.1779	Prevotella_timonensis: Control	54786.1	14254.3	3.843	0.000349726	~ Diet_bin + Age + Lifetime_Sexual_Partners_bin_cat + microbe:RA_status	Multiple linear regression
	CRP	0.01834	0.1584	Prevotella_buccalis: Control	2.63931e+06	734257	3.595	0.000753045	~ Diet_bin + Age + Lifetime_Sexual_Partners_bin_cat + microbe:RA_status	Multiple linear regression
	Anaerococcus_vaginalis	0.2145	0.04228	CRP: Control	4.52305e-06	2.141e-06	2.113	0.0397519	~ Diet_bin + Age + Lifetime_Sexual_Partners_bin_cat + CRP: Control	Multiple linear regression
	Bifidobacterium_vaginale	0.006486	0.1837	CRP	3.63524e-06	1.031e-06	3.527	0.000910009	~ Diet_bin + Age + Lifetime_Sexual_Partners_bin_cat + CRP	Multiple linear regression
	Bifidobacterium_vaginale	0.004884	0.2102	CRP: Control	4.68551e-06	1.2e-06	3.905	0.000288096	~ Diet_bin + Age + Lifetime_Sexual_Partners_bin_cat + CRP: Control	Multiple linear regression
	Dialister_propionicifaciens	0.2217	0.04043	CRP: Control	3.12112e-06	1.439e-06	2.169	0.0349259	~ Diet_bin + Age + Lifetime_Sexual_Partners_bin_cat + CRP: Control	Multiple linear regression
	Lactobacillus_paragasseri	0.1945	0.0411	CRP	2.02764e-05	8.318e-06	2.438	0.0183861	~ Diet_bin + Age + Lifetime_Sexual_Partners_bin_cat + CRP	Multiple linear regression
	Lactobacillus_paragasseri	5.173e-05	0.3577	CRP: RA	6.64611e-05	1.138e-05	5.84	4.12732e-07	~ Diet_bin + Age + Lifetime_Sexual_Partners_bin_cat + CRP: RA	Multiple linear regression
	Prevotella_disiens	0.1749	0.0535	CRP: Control	1.01298e-06	4.515e-07	2.244	0.0294165	~ Diet_bin + Age + Lifetime_Sexual_Partners_bin_cat + CRP: Control	Multiple linear regression

## Sheet: Fig.5 Immune ELISAs
Purpose	Model p-value	Model Adj. R-squared	Outcome variable	Predictor	coefficient	Std. Error	t- or z-value	p-value	model (other variable)	method
ACPA	6.651e-12	0.7104	ACPA (ng/mL)	FGF.2	0.0304922	0.0028636	10.6482	1.23972e-13	~ Diet + Age + Lifetime Sexual Partners + FGF.2	Multiple linear regression
	6.684e-10	0.6397	ACPA (ng/mL)	IL.6	0.0747448	0.00821933	9.09379	1.42168e-11	~ Diet + Age + Lifetime Sexual Partners + IL.6	Multiple linear regression
	2.161e-08	0.5748	ACPA (ng/mL)	RANTES	0.0147851	0.00185535	7.96889	5.24713e-10	~ Diet + Age + Lifetime Sexual Partners + RANTES	Multiple linear regression
	8.362e-08	0.5463	ACPA (ng/mL)	G.CSF	0.0140119	0.00185887	7.53783	2.16029e-09	~ Diet + Age + Lifetime Sexual Partners + G.CSF	Multiple linear regression
	0.0008338	0.2885	ACPA (ng/mL)	VEGF.A	0.0643958	0.014172	4.54387	4.43891e-05	~ Diet + Age + Lifetime Sexual Partners + VEGF.A	Multiple linear regression
	0.0008769	0.2867	ACPA (ng/mL)	TNFa	0.103103	0.0227799	4.52607	4.69908e-05	~ Diet + Age + Lifetime Sexual Partners + TNFa	Multiple linear regression
	0.001615	0.2643	ACPA (ng/mL)	MDC	0.102186	0.0237224	4.30758	9.40461e-05	~ Diet + Age + Lifetime Sexual Partners + MDC	Multiple linear regression
	0.001979	0.2567	ACPA (ng/mL)	MIP.1b	0.0101406	0.00239536	4.23343	0.000118728	~ Diet + Age + Lifetime Sexual Partners + MIP.1b	Multiple linear regression
	0.03228	0.1399	ACPA (ng/mL)	IL.10	0.486752	0.156671	3.10685	0.00334481	~ Diet + Age + Lifetime Sexual Partners + IL.10	Multiple linear regression
	0.04076	0.1289	ACPA (ng/mL)	IL.1b	0.00265966	0.000887128	2.99806	0.00450196	~ Diet + Age + Lifetime Sexual Partners + IL.1b	Multiple linear regression
	0.06805	0.1039	ACPA (ng/mL)	IL.8	0.000497738	0.000181298	2.74541	0.00878611	~ Diet + Age + Lifetime Sexual Partners + IL.8	Multiple linear regression
	0.09046	0.08942	ACPA (ng/mL)	IL.27	0.0397582	0.0153224	2.59478	0.0128937	~ Diet + Age + Lifetime Sexual Partners + IL.27	Multiple linear regression
	0.104	0.08215	ACPA (ng/mL)	IL.15	1.17168	0.46537	2.51774	0.0156162	~ Diet + Age + Lifetime Sexual Partners + IL.15	Multiple linear regression
	0.1166	0.0761	ACPA (ng/mL)	TGFa	0.177036	0.0721798	2.4527	0.0183113	~ Diet + Age + Lifetime Sexual Partners + TGFa	Multiple linear regression
	0.17	0.05542	ACPA (ng/mL)	sCD40L	0.0314708	0.0141553	2.22325	0.0315052	~ Diet + Age + Lifetime Sexual Partners + sCD40L	Multiple linear regression
	0.1865	0.05016	ACPA (ng/mL)	IFNg	0.0375691	0.0173717	2.16265	0.0361737	~ Diet + Age + Lifetime Sexual Partners + IFNg	Multiple linear regression
	0.2084	0.04374	ACPA (ng/mL)	PDGF.AA	0.216126	0.103541	2.08734	0.0428193	~ Diet + Age + Lifetime Sexual Partners + PDGF.AA	Multiple linear regression
	0.2084	0.04374	ACPA (ng/mL)	MIG.CXCL9	0.00122863	0.000601907	2.04123	0.0473955	~ Diet + Age + Lifetime Sexual Partners + MIG.CXCL9	Multiple linear regression
	2.351e-11	0.7108	ACPA (ng/mL)	FGF.2: RA	0.0304057	0.00286281	10.6209	1.80172e-13	~ Diet + Age + Lifetime Sexual Partners + FGF.2: RA	Multiple linear regression
	6.263e-10	0.6605	ACPA (ng/mL)	IL.6: RA	0.0757019	0.00799479	9.4689	5.57626e-12	~ Diet + Age + Lifetime Sexual Partners + IL.6: RA	Multiple linear regression
	5.971e-08	0.5749	ACPA (ng/mL)	G.CSF: RA	0.0142664	0.00180395	7.90842	7.51485e-10	~ Diet + Age + Lifetime Sexual Partners + G.CSF: RA	Multiple linear regression
	9.006e-08	0.5662	ACPA (ng/mL)	RANTES: RA	0.0148306	0.00187795	7.89724	7.79073e-10	~ Diet + Age + Lifetime Sexual Partners + RANTES: RA	Multiple linear regression
	9.562e-05	0.383	ACPA (ng/mL)	VEGF.A: RA	0.0754762	0.013796	5.47089	2.28164e-06	~ Diet + Age + Lifetime Sexual Partners + VEGF.A: RA	Multiple linear regression
	0.0005111	0.3267	ACPA (ng/mL)	TNFa: RA	0.112884	0.0227321	4.96585	1.18931e-05	~ Diet + Age + Lifetime Sexual Partners + TNFa: RA	Multiple linear regression
	0.002017	0.2756	ACPA (ng/mL)	MDC: RA	0.107262	0.0238641	4.4947	5.3904e-05	~ Diet + Age + Lifetime Sexual Partners + MDC: RA	Multiple linear regression
	0.003898	0.2493	ACPA (ng/mL)	PDGF.AA: RA	0.597278	0.140663	4.24615	0.000117711	~ Diet + Age + Lifetime Sexual Partners + PDGF.AA: RA	Multiple linear regression
	0.004748	0.2412	ACPA (ng/mL)	MIP.1b: RA	0.0100644	0.00242982	4.14205	0.000162599	~ Diet + Age + Lifetime Sexual Partners + MIP.1b: RA	Multiple linear regression
	0.01357	0.1956	ACPA (ng/mL)	IL.1b: RA	0.00345175	0.000929585	3.71321	0.000596918	~ Diet + Age + Lifetime Sexual Partners + IL.1b: RA	Multiple linear regression
	0.03362	0.1527	ACPA (ng/mL)	IL.15: RA	1.61794	0.49334	3.27956	0.0020945	~ Diet + Age + Lifetime Sexual Partners + IL.15: RA	Multiple linear regression
	0.02866	0.1606	ACPA (ng/mL)	IL.10: RA	0.509693	0.155603	3.27559	0.00211805	~ Diet + Age + Lifetime Sexual Partners + IL.10: RA	Multiple linear regression
	0.03248	0.1544	ACPA (ng/mL)	IL.8: RA	0.00060161	0.000184498	3.26079	0.00220796	~ Diet + Age + Lifetime Sexual Partners + IL.8: RA	Multiple linear regression
	0.06848	0.1161	ACPA (ng/mL)	sCD40L: RA	0.0460302	0.0155291	2.96413	0.00498435	~ Diet + Age + Lifetime Sexual Partners + sCD40L: RA	Multiple linear regression
	0.08704	0.103	ACPA (ng/mL)	IL.2: RA	2.35205	0.831507	2.82865	0.00713555	~ Diet + Age + Lifetime Sexual Partners + IL.2: RA	Multiple linear regression
	0.08749	0.1027	ACPA (ng/mL)	IL.27: RA	0.0422463	0.0153339	2.75509	0.00863858	~ Diet + Age + Lifetime Sexual Partners + IL.27: RA	Multiple linear regression
	0.1233	0.08321	ACPA (ng/mL)	IL.12.p70.: RA	1.13455	0.433549	2.6169	0.012281	~ Diet + Age + Lifetime Sexual Partners + IL.12.p70.: RA	Multiple linear regression
	0.125	0.08239	ACPA (ng/mL)	IFNg: RA	0.0455587	0.0178036	2.55896	0.0141912	~ Diet + Age + Lifetime Sexual Partners + IFNg: RA	Multiple linear regression
	0.1747	0.06227	ACPA (ng/mL)	TGFa: RA	0.170531	0.0735091	2.31986	0.0252811	~ Diet + Age + Lifetime Sexual Partners + TGFa: RA	Multiple linear regression
	0.2275	0.04542	ACPA (ng/mL)	IP.10: RA	0.0602888	0.0265921	2.26717	0.0285886	~ Diet + Age + Lifetime Sexual Partners + IP.10: RA	Multiple linear regression
	0.2668	0.03478	ACPA (ng/mL)	MCP.1: RA	0.0120367	0.00567173	2.12223	0.0397581	~ Diet + Age + Lifetime Sexual Partners + MCP.1: RA	Multiple linear regression
	0.2563	0.03752	ACPA (ng/mL)	MIG.CXCL9: RA	0.00127766	0.000604871	2.11228	0.0406501	~ Diet + Age + Lifetime Sexual Partners + MIG.CXCL9: RA	Multiple linear regression
	8.565e-12	0.7069	FGF.2	ACPA (ng/mL)	23.7778	2.23303	10.6482	1.23972e-13	~ Diet + Age + Lifetime Sexual Partners + ACPA (ng/mL)	Multiple linear regression
	7.643e-10	0.6374	IL.6	ACPA (ng/mL)	8.80204	0.967919	9.09379	1.42168e-11	~ Diet + Age + Lifetime Sexual Partners + ACPA (ng/mL)	Multiple linear regression
	2.451e-08	0.5722	RANTES	ACPA (ng/mL)	40.3282	5.06071	7.96889	5.24713e-10	~ Diet + Age + Lifetime Sexual Partners + ACPA (ng/mL)	Multiple linear regression
	7.576e-08	0.5485	G.CSF	ACPA (ng/mL)	40.6241	5.38936	7.53783	2.16029e-09	~ Diet + Age + Lifetime Sexual Partners + ACPA (ng/mL)	Multiple linear regression
	0.0005705	0.3019	VEGF.A	ACPA (ng/mL)	5.03753	1.10864	4.54387	4.43891e-05	~ Diet + Age + Lifetime Sexual Partners + ACPA (ng/mL)	Multiple linear regression
	0.0007296	0.2932	TNFa	ACPA (ng/mL)	3.12965	0.691473	4.52607	4.69908e-05	~ Diet + Age + Lifetime Sexual Partners + ACPA (ng/mL)	Multiple linear regression
	0.002169	0.2532	MDC	ACPA (ng/mL)	2.94992	0.684821	4.30758	9.40461e-05	~ Diet + Age + Lifetime Sexual Partners + ACPA (ng/mL)	Multiple linear regression
	0.00224	0.252	MIP.1b	ACPA (ng/mL)	29.01	6.85261	4.23343	0.000118728	~ Diet + Age + Lifetime Sexual Partners + ACPA (ng/mL)	Multiple linear regression
	0.01442	0.1762	IL.10	ACPA (ng/mL)	0.376629	0.121225	3.10685	0.00334481	~ Diet + Age + Lifetime Sexual Partners + ACPA (ng/mL)	Multiple linear regression
	0.02542	0.1509	IL.1b	ACPA (ng/mL)	65.0051	21.6824	2.99806	0.00450196	~ Diet + Age + Lifetime Sexual Partners + ACPA (ng/mL)	Multiple linear regression
	0.05375	0.1156	IL.8	ACPA (ng/mL)	299.642	109.143	2.74541	0.00878611	~ Diet + Age + Lifetime Sexual Partners + ACPA (ng/mL)	Multiple linear regression
	0.01974	0.1623	IL.27	ACPA (ng/mL)	3.40511	1.31229	2.59478	0.0128937	~ Diet + Age + Lifetime Sexual Partners + ACPA (ng/mL)	Multiple linear regression
	0.08377	0.09338	IL.15	ACPA (ng/mL)	0.109653	0.0435523	2.51774	0.0156162	~ Diet + Age + Lifetime Sexual Partners + ACPA (ng/mL)	Multiple linear regression
	0.005379	0.2175	TGFa	ACPA (ng/mL)	0.693256	0.28265	2.4527	0.0183113	~ Diet + Age + Lifetime Sexual Partners + ACPA (ng/mL)	Multiple linear regression
	0.1468	0.06358	sCD40L	ACPA (ng/mL)	3.27602	1.47353	2.22325	0.0315052	~ Diet + Age + Lifetime Sexual Partners + ACPA (ng/mL)	Multiple linear regression
	0.1935	0.04805	IFNg	ACPA (ng/mL)	2.61116	1.20739	2.16265	0.0361737	~ Diet + Age + Lifetime Sexual Partners + ACPA (ng/mL)	Multiple linear regression
	0.06744	0.1044	PDGF.AA	ACPA (ng/mL)	0.425691	0.20394	2.08734	0.0428193	~ Diet + Age + Lifetime Sexual Partners + ACPA (ng/mL)	Multiple linear regression
	0.2069	0.04415	MIG.CXCL9	ACPA (ng/mL)	71.8998	35.2238	2.04123	0.0473955	~ Diet + Age + Lifetime Sexual Partners + ACPA (ng/mL)	Multiple linear regression
	0.02104	0.1754	IL.18	ACPA (ng/mL): Control	371.387	126.868	2.92736	0.00549887	~ Diet + Age + Lifetime Sexual Partners + ACPA (ng/mL): Control	Multiple linear regression
	3.84e-11	0.7038	FGF.2	ACPA (ng/mL): RA	23.8128	2.24535	10.6054	1.89e-13	~ Diet + Age + Lifetime Sexual Partners + ACPA (ng/mL): RA	Multiple linear regression
	2.731e-09	0.635	IL.6	ACPA (ng/mL): RA	8.81935	0.971344	9.07954	1.85e-11	~ Diet + Age + Lifetime Sexual Partners + ACPA (ng/mL): RA	Multiple linear regression
	9.519e-08	0.565	RANTES	ACPA (ng/mL): RA	40.3852	5.10466	7.91144	7.44e-10	~ Diet + Age + Lifetime Sexual Partners + ACPA (ng/mL): RA	Multiple linear regression
	2.095e-07	0.5475	G.CSF	ACPA (ng/mL): RA	40.7326	5.3961	7.54851	2.41e-09	~ Diet + Age + Lifetime Sexual Partners + ACPA (ng/mL): RA	Multiple linear regression
	0.001704	0.2822	TNFa	ACPA (ng/mL): RA	3.13817	0.697022	4.50225	5.26e-05	~ Diet + Age + Lifetime Sexual Partners + ACPA (ng/mL): RA	Multiple linear regression
	0.001567	0.2854	VEGF.A	ACPA (ng/mL): RA	5.03586	1.12195	4.4885	5.5e-05	~ Diet + Age + Lifetime Sexual Partners + ACPA (ng/mL): RA	Multiple linear regression
	0.005345	0.2362	MDC	ACPA (ng/mL): RA	2.94676	0.692692	4.25407	0.00011484	~ Diet + Age + Lifetime Sexual Partners + ACPA (ng/mL): RA	Multiple linear regression
	0.005244	0.2371	MIP.1b	ACPA (ng/mL): RA	29.0683	6.92209	4.19935	0.00013615	~ Diet + Age + Lifetime Sexual Partners + ACPA (ng/mL): RA	Multiple linear regression
	0.02535	0.1665	IL.10	ACPA (ng/mL): RA	0.378446	0.121962	3.10299	0.00342081	~ Diet + Age + Lifetime Sexual Partners + ACPA (ng/mL): RA	Multiple linear regression
	0.04232	0.1412	IL.1b	ACPA (ng/mL): RA	65.3341	21.811	2.99547	0.0045818	~ Diet + Age + Lifetime Sexual Partners + ACPA (ng/mL): RA	Multiple linear regression
	0.09288	0.09939	IL.8	ACPA (ng/mL): RA	298.538	110.162	2.70998	0.00970009	~ Diet + Age + Lifetime Sexual Partners + ACPA (ng/mL): RA	Multiple linear regression
	0.03482	0.151	IL.27	ACPA (ng/mL): RA	3.38698	1.32145	2.56308	0.0140468	~ Diet + Age + Lifetime Sexual Partners + ACPA (ng/mL): RA	Multiple linear regression
	0.1446	0.07379	IL.15	ACPA (ng/mL): RA	0.109933	0.04403	2.49676	0.016541	~ Diet + Age + Lifetime Sexual Partners + ACPA (ng/mL): RA	Multiple linear regression
	0.01252	0.1993	TGFa	ACPA (ng/mL): RA	0.692408	0.285991	2.42109	0.0198746	~ Diet + Age + Lifetime Sexual Partners + ACPA (ng/mL): RA	Multiple linear regression
	0.23	0.0447	sCD40L	ACPA (ng/mL): RA	3.26388	1.48864	2.19253	0.0339338	~ Diet + Age + Lifetime Sexual Partners + ACPA (ng/mL): RA	Multiple linear regression
	0.2683	0.03441	IFNg	ACPA (ng/mL): RA	2.59512	1.21628	2.13366	0.0387553	~ Diet + Age + Lifetime Sexual Partners + ACPA (ng/mL): RA	Multiple linear regression
	0.1219	0.08385	PDGF.AA	ACPA (ng/mL): RA	0.424858	0.206309	2.05933	0.0456972	~ Diet + Age + Lifetime Sexual Partners + ACPA (ng/mL): RA	Multiple linear regression
	0.3213	0.02183	MIG.CXCL9	ACPA (ng/mL): RA	72.0024	35.6406	2.02023	0.0497671	~ Diet + Age + Lifetime Sexual Partners + ACPA (ng/mL): RA	Multiple linear regression
RF	0.003563	0.225	RF (U/mL)	FGF.2	0.164251	0.04207	3.904	0.000313653	~ Diet + Age + Lifetime Sexual Partners + FGF.2	Multiple linear regression
	0.02171	0.1517	RF (U/mL)	IL.6	0.358844	0.1133	3.168	0.00275429	~ Diet + Age + Lifetime Sexual Partners + IL.6	Multiple linear regression
	0.1627	0.05535	RF (U/mL)	G.CSF	0.0506604	0.02408	2.104	0.0409907	~ Diet + Age + Lifetime Sexual Partners + G.CSF	Multiple linear regression
	0.1667	0.05405	RF (U/mL)	RANTES	0.0516369	0.02473	2.088	0.0425033	~ Diet + Age + Lifetime Sexual Partners + RANTES	Multiple linear regression
	0.1858	0.04816	RF (U/mL)	IL.1a	0.00466627	0.002318	2.013	0.0500814	~ Diet + Age + Lifetime Sexual Partners + IL.1a	Multiple linear regression
	0.02127	0.1677	RF (U/mL)	IL.1a: Control	0.014915	0.004332	3.443	0.0012737	~ Diet + Age + Lifetime Sexual Partners + IL.1a: Control	Multiple linear regression
	0.00234	0.2595	RF (U/mL)	FGF.2: Control	0.755865	0.33847	2.233	0.030671	~ Diet + Age + Lifetime Sexual Partners + FGF.2: Control	Multiple linear regression
	0.00234	0.2595	RF (U/mL)	FGF.2: RA	0.165802	0.04113	4.031	0.00021692	~ Diet + Age + Lifetime Sexual Partners + FGF.2: RA	Multiple linear regression
	0.04352	0.134	RF (U/mL)	IL.6: RA	0.360886	0.1147	3.147	0.00295455	~ Diet + Age + Lifetime Sexual Partners + IL.6: RA	Multiple linear regression
	0.2692	0.0326	RF (U/mL)	RANTES: RA	0.0515384	0.02509	2.054	0.0459444	~ Diet + Age + Lifetime Sexual Partners + RANTES: RA	Multiple linear regression
	0.249	0.03766	RF (U/mL)	G.CSF: RA	0.0499264	0.02437	2.049	0.0464512	~ Diet + Age + Lifetime Sexual Partners + G.CSF: RA	Multiple linear regression
	0.005691	0.2069	FGF.2	RF (U/mL)	1.54057	0.3946	3.904	0.000313653	~ Diet + Age + Lifetime Sexual Partners + RF (U/mL)	Multiple linear regression
	0.02922	0.1386	IL.6	RF (U/mL)	0.508285	0.16042	3.168	0.00275429	~ Diet + Age + Lifetime Sexual Partners + RF (U/mL)	Multiple linear regression
	0.1672	0.05387	G.CSF	RF (U/mL)	1.76803	0.8403	2.104	0.0409907	~ Diet + Age + Lifetime Sexual Partners + RF (U/mL)	Multiple linear regression
	0.2459	0.03241	RANTES	RF (U/mL)	1.71028	0.8192	2.088	0.0425033	~ Diet + Age + Lifetime Sexual Partners + RF (U/mL)	Multiple linear regression
	0.2393	0.03398	IL.1a	RF (U/mL)	17.7093	8.796	2.013	0.0500814	~ Diet + Age + Lifetime Sexual Partners + RF (U/mL)	Multiple linear regression
	0.05794	0.1197	IL.1a	RF (U/mL): Control	45.7068	14.701	3.109	0.00328654	~ Diet + Age + Lifetime Sexual Partners + RF (U/mL): Control	Multiple linear regression
	0.0009513	0.2929	FGF.2	RF (U/mL): RA	2.09654	0.4319	4.854	1.55923e-05	~ Diet + Age + Lifetime Sexual Partners + RF (U/mL): RA	Multiple linear regression
	0.004839	0.2311	IL.6	RF (U/mL): RA	0.733355	0.17572	4.173	0.000139171	~ Diet + Age + Lifetime Sexual Partners + RF (U/mL): RA	Multiple linear regression
	0.1158	0.08308	RANTES	RF (U/mL): RA	2.5836	0.9245	2.795	0.00766772	~ Diet + Age + Lifetime Sexual Partners + RF (U/mL): RA	Multiple linear regression
	0.1141	0.08393	G.CSF	RF (U/mL): RA	2.53123	0.9586	2.641	0.0114083	~ Diet + Age + Lifetime Sexual Partners + RF (U/mL): RA	Multiple linear regression
CRP	0.2037	0.04405	CRP pg/mL	PDGF-AA	162.171	74.31	2.182	0.0344577	~ Diet + Age + Lifetime Sexual Partners + PDGF-AA	Multiple linear regression
	0.2387	0.03491	CRP pg/mL	IL-9	-52.7741	25.447	-2.074	0.0439765	~ Diet + Age + Lifetime Sexual Partners + IL-9	Multiple linear regression
	0.043	0.1374	CRP pg/mL	PDGF-AA: Control	276.968	85.261	3.248	0.00225458	~ Diet + Age + Lifetime Sexual Partners + PDGF-AA: Control	Multiple linear regression
	0.09654	0.09509	CRP pg/mL	RANTES: Control	223.385	76.5631	2.918	0.00558796	~ Diet + Age + Lifetime Sexual Partners + RANTES: Control	Multiple linear regression
	0.08319	0.1032	CRP pg/mL	VEGF-A: Control	37.7496	13.448	2.807	0.00748549	~ Diet + Age + Lifetime Sexual Partners + VEGF-A: Control	Multiple linear regression
	0.1206	0.0826	CRP pg/mL	MIP-1b: Control	150.621	54.6654	2.755	0.00856369	~ Diet + Age + Lifetime Sexual Partners + MIP-1b: Control	Multiple linear regression
	0.3412	0.01704	CRP pg/mL	MIG-CXCL9: Control	3.67316	1.7608	2.086	0.0429432	~ Diet + Age + Lifetime Sexual Partners + MIG-CXCL9: Control	Multiple linear regression
	0.0663	0.103	PDGF.AA	CRP pg/mL	0.000602319	0.000276	2.182	0.0344577	~ Diet + Age + Lifetime Sexual Partners + CRP pg/mL	Multiple linear regression
	0.1159	0.07472	IL.9	CRP pg/mL	-0.00168727	0.0008136	-2.074	0.0439765	~ Diet + Age + Lifetime Sexual Partners + CRP pg/mL	Multiple linear regression
	0.05268	0.1272	PDGF.AA	CRP pg/mL: Control	0.00085205	0.0003197	2.665	0.0107925	~ Diet + Age + Lifetime Sexual Partners + CRP pg/mL: Control	Multiple linear regression
	0.1435	0.07257	VEGF.A	CRP pg/mL: Control	0.00494001	0.002345	2.106	0.0410417	~ Diet + Age + Lifetime Sexual Partners + CRP pg/mL: Control	Multiple linear regression
