# Supplementary material for: A cross-sectional analysis of the vaginal microenvironment in rheumatoid arthritis
Source: Microbiol Spectr. 2026 Apr 30;14(6):e03602-25. doi: 10.1128/spectrum.03602-25 (PMC13227958; doi:10.1128/spectrum.03602-25)
Supplement: Table S4 — This table contains raw values for all cytokines and RA-associated biomarkers at the indicated concentrations in each column. [file spectrum.03602-25-s0003.csv]

RA_status	sCD40L	EGF	Eotaxin	FGF-2	FLT-3L	Fractalkine	G-CSF	GM-CSF	GROa	IFNa2	IFNg	IL-1a	IL-1b	IL-1RA	IL-2	IL-3	IL-4	IL-5	IL-6	IL-7	IL-8	IL-9	IL-10	IL-12(p40)	IL-12(p70)	IL-13	IL-15	IL-17A	IL-17E/IL-25	IL-17F	IL-18	IL-22	IL-27	IP-10	MCP-1	MCP-3	M-CSF	MDC	MIG/CXCL9	MIP-1a	MIP-1b	PDGF-AA	PDGF-AB/BB	RANTES	TGFa	TNFa	TNFb	VEGF-A	RF_U_mL
Control																																																	0
Control																																																	1.933927795
Control	0.001	191.48	13.82	17.19	0.001	0.001	0.001	0.001	18.13	0.001	3.53	267.76	0.001	1451.84	0.001	0.001	0.24	0.001	0.25	0.001	326.81	0.001	0.001	0.001	0.001	0.001	0.001	0.001	0.001	0.001	0.67	0.001	0.001	6.41	6.89	18.74	19.54	0.001	49.79	0.001	4.87	0.001	0.001	0.001	3.37	0.6	0.001	8.47	Not provided
Control																																																	Not provided
Control	0.001	44.57	6.79	14.18	1.83	0.001	49.92	15.62	153.36	3.65	23.91	1586.96	29.19	3173.96	0.001	0.001	0.42	0.94	2.09	0.001	1419.52	18.87	2.34	0.001	0.72	0.001	0.53	0.001	0.001	0.001	1.73	66	22.11	16.32	111.68	0.001	756.44	0.001	361.23	0.001	6.33	0.001	0.001	2.36	1.87	1.02	0.001	64.98	20.42620955
Control	0.001	13.53	7.34	14.18	0.001	0.001	31.07	0.001	844.36	0.98	5.6	115.87	6.83	1141.9	0.001	0.001	0.76	0.16	5.54	0.001	654.4	56.94	0.001	0.001	0.72	0.001	0.001	16.57	0.001	0.001	1.09	0.001	0.001	178.57	204.3	0.001	292.06	19	374.1	0.001	5.64	0.001	0.001	0.31	2.68	0.7	0.001	46.36	2.66857735
Control																																																	0
Control	0.001	7.04	6.79	0.001	0.001	0.001	0.001	0.001	5.93	0.001	0.001	23.47	0.001	2725.88	0.001	0.001	0.001	0.001	0.001	0.001	108.02	0.001	0.001	0.001	0.001	0.001	0.001	0.001	0.001	0.001	5.05	0.001	0.001	0.001	0.001	0.001	7.01	0.001	4.58	0.001	0.001	0.001	0.001	0.001	0.89	0.001	0.001	1.8	Not provided
Control	0.001	0.001	8.24	0.001	0.84	0.001	13.36	1.07	256.22	2.88	0.001	294.19	1.18	7762.31	0.001	0.001	0.33	0.36	0.36	0.001	35	6.23	0.44	0.001	0.001	0.001	0.001	0.001	0.001	0.001	16.86	0.001	0.001	17.08	52.79	9.64	135.56	6.63	209.05	0.001	0.41	2.4	0.001	1.78	5.26	0.47	0.24	9.55	Not provided
Control																																																	0.415397174
Control	58.25	97.96	14.95	32.11	1.74	31.35	721.39	50.84	121.66	7.69	77.61	5584.97	1540.07	3053.26	2.31	1.32	0.24	0.25	4.3	0.001	10226.24	55.17	2.34	13.43	1.78	7.15	1.03	0.95	0.001	2.06	11.67	207.84	24.72	35.13	36.08	0.001	199.71	0.001	42.78	140.7	152.14	0.001	175.37	4.15	10.68	2.88	0.02	59.75	Not provided
Control	23.85	21.43	19.67	0.001	1.15	77.47	271.38	3.28	281.27	12.73	10.57	448.28	0.54	5510.84	0.27	0.27	0.33	0.001	1.9	0.001	64.55	11.11	2.5	1.3	0.35	7.6	0.001	0.001	0.001	0.001	12.7	0.001	41.13	4.4	70.56	31.41	54.2	2.56	145.05	0.001	0.41	9.27	34.39	0.15	1.79	0.92	1.25	1.79	Not provided
Control	38	10.94	23.67	29.81	2.49	126.29	636.59	3.12	386.49	41.32	25.16	144.92	14.53	7347.87	0.51	2.57	1.35	0.97	25.27	0.001	646.09	23.71	8.92	8.78	2.27	9.01	1.7	0.001	0.001	0.001	18.03	23.03	50.88	33.78	37.51	41.9	69.61	15.08	380.18	18.38	12.87	9.56	73.1	16.71	6.04	2.41	3.09	52.23	Not provided
Control																																																	Not provided
Control	44.28	17.52	6.79	19.98	1.22	0.001	5.58	0.001	8.53	7.19	8.29	4456	21.26	4383.84	0.51	0.001	0.001	0.08	5.5	0.001	352.91	20.51	0.57	0.001	1.63	0.001	0.87	0.001	0.001	1.38	16.57	27.74	15.62	0.001	304.48	10.3	1322.47	0.001	43.2	0.001	3.96	0.001	0.001	0.17	5.05	1.15	0.39	12.75	Not provided
Control	44.28	13.53	12.25	96.14	6.01	0.001	1424.93	10.43	617.8	14.51	36.42	376.57	32.49	6846.29	0.23	0.001	0.79	0.08	244.95	1.24	5262.95	20.51	5.28	0.001	0.72	3.39	1.2	0.001	0.001	2.73	333.35	48.39	18.13	103.92	670.46	37.41	1030.65	234.09	750.89	80.78	44.24	24.61	197.97	42.94	10.68	2.88	4.52	208.02	Not provided
Control	34.32	18.97	17.21	144.53	1.92	0.001	1201.26	9.3	6843.76	4.67	54.65	1025.75	380.14	2261.56	0.61	0.001	1.68	0.08	227.7	0.001	13574.08	21.96	0.41	20.49	1.48	5.68	5.46	0.001	0.001	0.92	77.17	59.35	26.21	67.11	410.4	24.76	864.55	23.6	381.83	246.6	138.78	46.57	0.001	115.37	15.17	78.85	5.12	314.14	Not provided
Control	11.17	3.12	10.53	0.001	0.87	0.001	829.17	0.001	928.12	0.001	14.37	167.02	4.27	1043.05	0.42	0.001	0.001	0.001	29.24	0.001	1898.82	0.001	0.41	0.001	0.001	0.001	0.62	0.001	0.001	0.001	0.46	0.001	0.001	46.43	671.33	4.14	188.27	0.001	484.45	0.001	7.79	3.89	0.001	1.98	3.26	1.41	0.001	34.92	Not provided
Control	44.28	42.7	7.85	17.19	1.02	0.001	19.42	10.24	42.89	29.97	23.91	1367.43	13.65	2800.67	0.33	1.41	0.42	0.34	2.34	0.001	1982.35	16.96	4.62	0.001	1.33	2.59	1.03	0.001	0.001	1.83	5.64	57.62	19.89	9.56	44.2	18.74	78.28	0.001	60.8	0.001	6.65	14.61	0.001	1.57	2.1	1.25	0.02	29.79	Not provided
Control	133.81	272	21.97	44.46	7.58	125.02	55.49	6.96	10.06	90.94	22.72	400.19	9.05	6798.55	1.17	3.56	2.68	4.94	2.83	0.001	60.25	35.98	6.26	24.55	10.84	15.85	4.73	2.92	3.02	15.73	5.56	54.05	33.51	0.001	22.86	55.34	1448.86	2.98	251.01	0.001	9.03	42.2	252.6	1.02	6.47	1.83	11.52	95.53	Not provided
Control	0.001	75.4	9.27	0.001	1.07	0.001	3.08	0.001	824.67	4.67	0.001	170.51	0.001	3237.77	0.001	0.001	0.001	0.001	0.001	0.001	87.55	0.001	0.001	0.001	0.001	0.001	0.001	0.001	0.001	0.001	1.52	0.001	0.001	119.82	834.79	0.001	547.77	0.001	1025.68	0.001	8.05	0.001	0.001	0.24	1.87	0.75	0.001	39.34	Not provided
Control	62.7	5.54	10.93	219.21	2.02	65.02	43.53	0.001	245.54	6.19	21.51	38.94	2.71	3243.37	0.23	0.001	0.43	0.34	2.3	0.001	2569.12	28.54	3.48	32.38	1.63	11.41	1.86	0.001	0.001	6.22	238.43	24.81	36.83	19.34	277.73	23.65	817.17	11.04	317.31	0.001	61.9	53.66	47.28	1002.68	33.93	6.76	2.99	83.6	Not provided
Control	0.001	12.6	20.29	0.001	1.04	0.001	13.36	4.73	13.69	13.4	12.61	1257.34	1.93	5674.43	0.001	0.15	0.001	0.001	0.3	0.001	902.82	6.23	8.58	0.001	0.01	0.001	0.001	0.001	0.001	0.001	9.08	0.001	26.95	7.71	16.14	14.17	54.2	2.13	73.92	0.001	0.001	1.5	0.001	0.51	2.88	0.52	0.001	4.36	Not provided
Control	0.001	27.68	13.82	25.13	1.07	0.001	1.99	6.96	265.97	7.19	9.12	1123.09	1.45	4832.45	0.001	0.001	0.6	0.001	0.48	0.001	402.24	0.001	4.95	4	0.001	3.39	0.001	0.001	0.001	0.44	9.7	13.93	25.22	24.45	21.94	18.74	363.47	13.44	452.62	5.32	4.2	0.001	0.001	10.54	9.61	0.8	0.02	18.87	Not provided
Control																																																	Not provided
Control																																																	35.17618339
Control	0.001	0.001	6.61	0.001	0.001	7.16	0.001	0.54	0.001	2.49	0.001	218.93	0.001	2118.58	0.001	0.001	0.001	0.001	0.001	0.001	7.77	0.001	1.13	0.001	0.001	0.001	0.001	0.001	0.001	0.001	2.86	0.001	0.001	3.79	4.04	0.001	15.06	2.37	95.28	4.39	0.001	1.8	0.001	0.001	2.88	0.001	1.87	3.93	Not provided
Control																																																	0
Control	34.32	72.64	10.53	14.18	1.32	0.001	108.91	0.001	86.17	5.44	22.72	1066.68	107.79	4780.47	0.001	1.23	0.31	3.25	7.89	0.001	2554.08	21.96	7.91	4	4.38	4.16	1.03	0.001	0.001	2.28	23.17	21.62	16.27	0.001	11.31	4.14	1444.68	5.39	19.87	0.001	3.96	0.001	0.001	1.57	8.1	6.95	2.05	47.1	Not provided
Control	111.52	168.73	11.13	39.51	10.73	39.59	37.01	27.38	10878.13	11.13	62.25	4002.71	322.92	9452.72	0.8	2.57	1.19	0.25	1.52	0.001	6848.12	40.55	4.62	22.53	2.85	7.15	1.86	15.9	7.23	9.21	301.92	144.75	35.19	253.18	66.44	10.3	4722.39	20.22	4728.65	0.001	33.33	0.001	100.6	31.72	16.78	4.92	3.91	225	Not provided
Control	4.41	94.32	5.37	31.99	1.3	37.73	15.78	9.88	212.32	5.76	44.91	327.09	3.78	7585.15	0.001	0.74	1.06	0.001	0.42	0.001	3305.58	18.38	1.3	19.24	0.35	9.71	5.63	0.001	0.001	0.001	1446.86	20.02	28.82	17.08	6.36	21.13	69.61	6.33	138.86	0.001	23.63	1.8	0.001	60.97	24.65	4.11	0.24	24.41	Not provided
Control	11.17	7.66	7.34	14.18	0.97	0.001	0.001	0.001	13.74	3.13	13.67	2342.88	74.32	5564.74	0.001	0.001	0.34	0.25	0.48	0.001	1304.71	0.001	1.05	0.001	0.72	0.001	0.001	0.001	0.001	0.001	307.11	0.001	29.53	0.001	7.6	17.33	140.32	0.001	4.24	0.001	3.11	0.001	0.001	9.6	6.91	1	0.001	11.67	Not provided
Control	0.001	3.12	27.45	0.001	0.97	0.001	0.001	0.001	4.63	17.37	2.33	512.26	1.02	2841.78	0.001	0.001	0.42	0.03	0.37	0.001	93.69	0.001	1.69	0.001	0.001	0.001	0.87	0.001	0.001	0.001	26.16	0.001	0.001	5.85	9.55	17.33	41.94	0.001	62.77	0.001	3.42	0.001	0.001	0.001	7.77	0.75	0.001	37.86	Not provided
Control	0.001	153.3	9.27	0.001	1.97	0.001	0.001	0.001	131.62	1.53	9.53	796.96	2.92	5268.17	0.001	0.001	0.24	0.03	0.25	0.001	1033.48	0.001	0.001	0.001	0.001	0.001	0.001	0.001	0.001	0.001	179.82	0.001	14.96	40.8	50.27	0.001	112.85	2.17	125.95	0.001	29.45	0.001	0.001	3.76	8.53	0.75	0.001	47.84	Not provided
Control	91.67	20.55	13.49	53.76	1.35	0.001	77.73	7.87	9.13	3.79	75.17	7776.58	286.95	5542.84	0.75	1.78	0.27	0.001	5.89	0.001	5798.76	20.49	3.86	7.58	3.16	4.72	1.7	1.79	0.001	0.001	10.92	28.41	42.45	12.36	20.35	20.61	88.28	0.001	277.36	0.001	7.59	0.91	112.54	1.91	6.3	1.21	2.28	20.68	146.5452791
Control	0.001	72.7	8.75	0.001	1.44	0.001	39.31	8.03	28.62	6.6	37.65	2674.22	20.3	4865	0.15	0.51	0.38	0.001	3.82	0.001	2813.9	0.001	1.47	12.33	0.001	0.001	0.44	0.001	0.001	0.001	7.52	0.001	24.97	50.99	9.03	12.05	32.9	3.06	1038.38	0.001	5.6	1.8	0.001	2.4	5	0.69	0.03	35.86	0
Control	0.001	22.77	5.37	0.001	0.94	0.001	0.001	0.001	8.65	2.49	0.001	3.4	0.001	2545.37	0.001	0.001	0.001	0.001	3.51	0.001	79.39	0.001	0.001	0.001	0.001	0.001	0.66	0.001	0.001	0.001	38.2	0.001	0.001	0.001	57.17	0.001	149.88	0.001	95.28	0.001	0.001	34.14	0.001	2.05	0.66	0.001	0.24	5.44	0
Control	0.001	45.25	10.61	0.001	1.15	0.001	16.96	4.57	99.79	2.49	15.5	534.69	0.86	4934.87	0.001	0.001	0.35	0.001	0.53	0.001	1153.54	0.001	0.44	0.001	0.001	0.001	0.001	0.001	0.001	0.001	2.25	0.001	28.82	90.26	474.03	0.001	246.53	29.68	1120.44	0.001	6.99	1.2	0.001	2.57	5.78	0.52	0.001	54.45	3.032746324
Control	4.41	25.52	9.7	39.97	1.15	37.73	39.8	26.11	29.54	3.08	53.22	965.24	98.55	3112.87	0.63	1.72	0.33	1.05	0.94	0.001	4012.56	19.26	4.53	5.76	1.04	3.61	0.66	0.57	0.001	0.001	1.99	38.72	48.6	13.69	17.85	19	399.3	7.92	238.39	26.84	10.47	2.4	94.29	5.02	6.04	1.56	0.24	12.6	6.436596416
Control	11.17	228.45	6.79	17.19	0.001	0.001	0.001	0.001	16.05	7.69	7.43	781.07	1.98	7475.14	0.001	0.001	0.001	0.03	0.25	0.001	185.88	0.001	1.05	0.001	0.001	0.001	0.001	0.001	0.001	0.001	651.33	0.001	15.62	0.001	1.98	12.37	550.43	0.001	38.16	0.001	2.78	0.001	0.001	0.02	2.91	1.31	0.001	1.63	0
Control	11.17	17.95	7.34	0.001	0.001	0.001	228.8	15.49	118.63	2.6	34.88	311.68	48.35	4400.92	0.001	0.001	0.74	0.001	8.46	0.001	5078.15	23.27	1.37	0.001	0.72	2.18	0.53	0.95	0.001	0.001	7.75	59.35	14.96	56.64	22.86	18.74	127.8	1.21	399.94	22.03	12.9	0.001	0.001	3.2	1.87	0.75	0.001	99.71	26.72564325
Control	0.001	102.9	8.24	27.54	1.93	0.001	174.23	0.001	46.06	0.001	83.7	3161.14	364.21	5200.26	0.001	0.15	0.82	0.001	6.91	0.001	8046.77	6.23	0.44	3.9	0.001	0.001	0.001	0.001	0.001	0.001	6.98	8.23	38.37	16.75	317.67	17.3	563.05	14.83	1133.9	0.001	30.57	0.001	46.19	13.6	8.37	0.58	2.28	176.33	Not provided
Control	133.81	120.18	22.7	59	2.02	53.33	211.15	20.36	24.65	10.89	67.08	1561.32	2029.9	3222.54	3.9	0.001	1.64	0.34	43.32	0.001	6883.41	47.05	4.62	28.51	11.45	11.06	4.48	4.15	0.001	5.35	100.75	123.64	34.35	3.55	25.44	30.69	1570.27	1.32	55.16	0.001	26.76	0.99	186.98	3.82	7.23	47.44	8.36	60.87	0
Control	0.001	62.01	7.72	31.99	1.54	0.001	2.13	1.92	230.9	5.13	4.88	176.19	4.6	5894.22	0.001	0.001	1.24	0.001	1.04	0.001	400.04	0.001	1.13	9.98	2.27	0.001	0.001	0.001	0.001	0.001	845.66	0.001	0.001	51.97	38.66	7.77	167.45	9.29	1091.15	0.001	8.14	6.28	0.001	41.05	57.98	1.74	0.001	18.27	2.1185226
Control	0.001	10.09	3.21	0.001	0.87	0.001	0.001	0.001	0.18	2.07	3.53	860.64	0.001	3713.33	0.001	0.001	0.001	0.16	0.33	0.001	4.28	14.62	0.001	0.001	0.001	0.001	0.001	0.001	0.001	0.001	40.25	0.001	0.001	0.001	1.3	0.001	449.95	0.001	0.001	0.001	0.001	0.001	0.001	0.001	0.08	0.001	0.001	2.84	0
Control	0.001	8.46	7.18	0.001	0.001	0.001	0.001	2.88	79.25	2.29	20.05	37.35	3.22	1177.06	0.001	0.27	0.001	0.001	0.001	0.001	1265.17	7.85	1.47	3.9	0.001	0.001	0.21	0.001	0.001	0.001	3.85	0.001	26.95	0.001	0.06	9.64	22.43	0.001	184.51	0.001	0.001	1.2	0.001	0.001	2.07	0.87	0.001	3.93	0
Control	0.001	12.29	10.61	0.001	0.84	0.001	12.11	0.76	3.3	6.81	0.001	94.29	0.001	5169.83	0.001	0.001	0.22	0.001	0.001	0.001	39	6.23	1.13	2.62	0.35	0.001	0.001	0.001	0.001	0.001	172.12	0.001	0.001	0.001	8.49	11.29	23.92	0.8	22.81	0.001	0.001	1.2	0.001	0	2.88	0.58	0.001	1.79	0
Control	0.001	177.21	9.7	29.81	2.12	7.16	0.001	0.001	155.86	10.5	12.61	311.57	3.64	5850.28	0.001	0.001	0.001	0.001	0.84	0.001	805.78	0.001	1.13	15.81	0.01	0.001	2.71	0.001	0.001	0.001	1214.46	0.001	28.82	19.19	6.77	9.64	57.27	6.87	500.78	0.001	3.04	7.77	0.001	148.29	11.19	2.38	0.001	12.16	14.91773262
Control	50.35	11.97	6.9	27.54	1.25	0.001	0.001	14.97	180.13	2.29	54.57	161.37	11.82	2780.56	0.001	1.18	0.51	0.001	1.33	0.001	4253.74	6.23	1.13	7.58	0.18	0.001	0.87	0.001	0.001	0.001	1415.79	12.92	48.6	13.79	10.06	17.88	94.54	16.34	425.89	61.57	33.6	1.8	0.001	34.88	10.04	4.05	1.25	32.33	2.850884001
Control	0.001	51.3	5.37	0.001	1.3	0.001	0.001	1.53	28.31	6.71	0.001	363.41	0.19	6242.75	0.001	0.001	0.001	0.001	0.001	0.001	98.38	9.11	0.001	0.001	0.001	0.001	0.001	0.001	0.001	0.001	36.42	0.001	0.001	41.17	8.67	0.001	55.73	6.16	334.32	4.39	5.6	3.59	0.001	9.39	9.01	0.001	0.001	20.02	Not provided
Rheumatoid Arthritis	0.001	795.39	4.9	0.001	2.46	0.001	44.96	0.001	345.55	0.001	0.001	471.37	0.001	1405.07	0.001	0.001	0.27	0.001	65.19	0.001	375.9	0.001	0.001	0.001	0.001	0.001	0.7	0.001	0.001	0.001	1.57	0.001	0.001	449.93	3191.59	73.86	156.66	99.64	451.57	0.001	4.87	5.6	0.001	11.74	5.93	1.31	2.68	201.92	Not provided
Rheumatoid Arthritis	11.17	153.06	8.34	17.19	1.27	0.001	0.001	15.75	199.24	1.26	23.32	1153.7	4.68	3483.76	0.001	0.001	0.56	0.001	2.92	0.001	2503.09	13.18	1.69	0.001	0.72	0.001	0.001	0.001	0.001	0.001	5.62	54.95	16.9	29.68	141.79	0.001	363.47	0.001	155.38	0.001	6	0.001	0.001	1.14	5.82	0.8	0.74	69.29	8.914586841
Rheumatoid Arthritis	53.7	354.66	12.43	29.86	1.27	21.25	265.77	0.001	11.05	9.91	24.49	443.91	53.15	4976.64	0.8	0.001	0.99	0.34	11.07	0.001	3929.92	16.96	2.99	19.11	4.08	6.42	1.69	0.001	0.001	0.92	176.39	18.06	22.11	0.001	14.39	26.34	244.42	0.001	31.74	0.001	6.33	4.46	0.001	314.75	16.35	2.69	1.41	27.96	6.259001141
Rheumatoid Arthritis	11.17	296.28	9.27	540.52	0.001	0.001	722.86	0.001	135.78	10.15	16.42	124.15	20.77	2893.31	0.001	0.001	0.27	0.001	193.97	0.001	2229.66	0.001	0.001	0.001	0.001	0.001	1.03	0.001	0.001	0.001	207.98	0.001	14.28	0.001	54.66	0.001	51.54	6.01	74.89	19.86	41.84	11.25	162.99	705.87	1.14	13.22	0.74	80.39	203.4438211
Rheumatoid Arthritis	0.001	212.16	5.58	0.001	0.001	0.001	0.001	0.001	29.65	1.53	9.53	560.64	2.5	1884.86	0.001	0.001	0.34	0.001	0.41	0.001	668.85	16.96	0.73	0.001	1.02	0.001	0.001	0.001	0.001	0.001	0.46	21.62	0.001	0.001	13.37	10.3	32.43	2.92	14.06	16.73	0.001	0.001	0.001	0.001	3.03	0.001	0.001	13.11	14.03364473
Rheumatoid Arthritis	0.001	0.001	3.21	0.001	0.001	0.001	0.001	0.001	3.1	3.13	3.53	1121.17	54.88	1687.8	0.001	0.001	0.001	0.16	0.92	0.001	226.34	0.001	0.001	0.001	0.001	0.001	0.001	0.001	0.001	0.001	91.34	0.001	0.001	0.001	4.27	14.19	2001.6	0.001	8.66	0.001	3.96	0.001	0.001	0.001	1.63	4.33	1.41	0.001	0
Rheumatoid Arthritis	62.7	166.63	9.27	14.18	0.97	0.001	433.43	26.84	118.67	7.94	49.22	837.77	121.03	4795.55	0.33	1.95	0.53	0.08	10.85	0.001	6772.95	16.96	10.72	7.34	1.33	3.39	0.53	0.59	0.001	1.83	6.71	94.69	27.18	23.27	59.22	20.06	147.85	0.83	142.36	0.001	41.05	0.001	19.38	7	5.71	2.05	0.001	79.64	29.09245475
Rheumatoid Arthritis	79.8	29.47	13.82	29.86	2.46	0.001	4.61	48.66	171.67	7.94	70.17	1250.25	61.02	4899.13	2.36	0.001	0.56	0.08	1.68	0.001	7999.63	48.68	10.06	11.95	1.94	7.88	1.2	2.92	0.001	3.61	109.7	199.3	28.6	32.01	52.29	23.65	324.44	0.001	113.2	110.71	35.46	0.001	175.37	20.58	22.7	4.45	0.001	22.86	18.99930683
Rheumatoid Arthritis	11.17	31.62	14.15	0.001	1.17	0.001	0.001	0.001	69.75	69.48	4.61	95.86	1.45	5071.33	0.001	0.001	0.001	0.08	0.48	0.001	238.61	11.41	2.34	2.17	1.02	3.39	0.78	0.001	0.001	2.73	162.87	0.001	0.001	0.001	8.54	4.14	125.3	1.44	19.48	0.001	5.64	0.001	0.001	0.17	4.71	0.87	0.74	5.28	11.91471639
Rheumatoid Arthritis	86.95	53.17	58.15	47.15	4.36	83.79	113.28	6.54	1236.58	41.94	126.2	13171.25	314.06	10500.12	1.32	3.71	1.06	0.74	1.62	0.11	10664.33	24.35	16.3	66.41	3.16	8.31	2.11	0.11	0.001	0.001	48.51	33.23	257.79	45	37.71	26.37	1882.9	15.33	5310.52	0.001	9.38	4.19	73.1	15.66	35.34	21.97	1.05	9.77	29.27518248
Rheumatoid Arthritis	158.67	119.14	35.49	41.52	3.64	213.44	106.4	27.11	164.02	123.37	21.82	328.07	7.44	11919.89	1.9	5.38	4.69	1.27	1.89	0.001	975.46	45.12	15.88	174.89	6.22	39.55	5.95	3.85	0.001	23.02	708.39	23.25	39.61	62.05	27.31	89.85	149.11	12.35	832.34	0.001	18.72	10.41	131.31	14.51	16.24	6.35	9.23	26.13	13.32695864
Rheumatoid Arthritis	0.001	92.21	16.03	17.19	1.07	0.001	0.001	0.001	31.85	8.19	0.001	135.78	1.02	3652.84	0.001	0.001	0.2	0.001	0.29	0.001	186.88	0.001	1.69	0.001	0.72	0.001	0.001	0.001	0.001	0.001	183.23	0.001	0.001	0.001	10.74	0.001	66.07	0.001	39.41	0.001	2.78	0.001	0.001	13.08	7.99	2.27	0.02	12.75	17.93179824
Rheumatoid Arthritis	0.001	101.03	4.12	0.001	0.97	0.001	9.29	0.001	56.61	1.53	15.41	415.92	9.45	6758.26	0.13	0.001	0.001	0.001	0.64	0.001	1817.48	11.41	0.73	0.001	0.72	0.001	0.001	0.001	0.001	0.001	12.25	0.001	0.001	7.62	22.19	7.77	132.8	36.48	110.2	0.001	2.78	0.001	0.001	0.17	1.75	0.6	0.001	9.18	0
Rheumatoid Arthritis	3.41	56.18	9.27	0.001	1.36	0.001	352.78	0.001	689.46	1.26	0.001	88.7	0.001	6252.76	0.001	0.001	0.001	0.001	4.94	0.001	154.17	0.001	0.41	0.001	0.001	0.001	0.62	0.001	0.001	0.001	9.73	0.001	0.001	68.95	582.93	0.001	745.67	14.56	604.2	0.001	4.44	11.25	0.001	5.86	3.48	1.05	0.001	25.77	4.116421969
Rheumatoid Arthritis	23.85	24.34	9.23	22.64	2.07	7.16	82.86	16.69	617.31	2.69	58.58	2718.23	34.76	5389.87	0.39	1.02	0.53	0.001	3.73	0.001	5164.42	13.44	4.53	11.16	0.7	2.87	0.44	9.16	0.001	22.2	138.53	25.8	35.43	83.39	147.22	19	52.66	11.86	1081.77	18.79	7.59	5.38	0.001	14.6	16.07	1.85	0.24	111.22	19.17744046
Rheumatoid Arthritis	0.001	57.13	7.34	0.001	1.17	0.001	0.001	0.001	1.19	12.1	0.001	384.23	1.45	3438.37	0.001	0.001	0.001	0.12	0.48	0.001	51.96	0.001	1.21	4	0.72	0.001	0.62	0.001	0.001	0.001	89.71	0.001	0.001	0.001	28.68	4.14	1038.86	0.001	16.56	0.001	0.001	0.001	0.001	0.001	1.87	0.9	0.001	3.53	2.66857735
Rheumatoid Arthritis	23.52	20.67	7.85	0.001	1.46	0.001	8.39	0.001	9.45	1.53	19.66	421.74	52.19	6828.86	0.13	0.99	0.45	0.001	0.56	0.001	2186.24	11.41	1.53	0.001	1.33	0.001	0.001	0.001	0.001	0.001	19.02	0.001	0.001	5.95	5.5	0.001	125.3	1.49	44.89	0.001	4.44	0.001	0.001	0.24	4.27	0.7	0.001	5.28	0
Rheumatoid Arthritis	34.32	57.81	19.68	0.001	2.15	0.001	78.41	0.001	9.6	17.84	12.95	831.45	41.98	6328.55	0.001	0.001	1.68	0.39	11.07	0.001	1757.86	0.001	1.53	0.001	1.33	0.001	0.87	0.001	0.001	0.92	41.03	0.001	17.52	21.08	201.73	6.19	334.83	1.13	204.49	0.001	7.24	15.17	0.001	2.16	3.37	0.82	1.41	66.86	0
Rheumatoid Arthritis	0.001	13.2	25.48	0.001	1.35	7.16	27	1.07	16.24	32.64	6.12	980.55	2.37	5946.82	0.27	0.27	0.53	0.001	0.58	0.001	229.01	6.23	2.16	1.3	0.35	0.001	0.21	0.001	0.001	0.001	16.46	0.001	0.001	30.91	35.09	25.01	38.95	3.04	470.86	0.001	5.6	0.001	0.001	0.001	2.34	0.72	0.85	14.34	13.32695864
Rheumatoid Arthritis	0.001	26.09	13.1	17.03	0.001	0.001	32.24	1.07	0.001	14.31	80.08	70.87	0.001	2537.89	0.001	0.001	0.17	0.001	0.001	0.001	6.35	12.72	0.96	0.001	0.001	0.001	0.001	0.001	0.001	0.001	18.06	0.001	0.001	4.93	10.06	12.79	0.001	0.001	28.01	0.001	0.001	1.2	0.001	0	0.35	0.52	0.001	0.001	0
Rheumatoid Arthritis	4.41	113.93	7.18	0.001	1.83	0.001	0.001	6.37	75.31	11.72	36.16	5618.23	7.25	6413.57	0.15	0.51	0.3	0.001	0.63	0.001	2011.34	12.72	4.87	5.14	0.01	2.87	0.66	0.001	0.001	0.001	396.91	23.03	38.37	14.55	7.56	15.47	254.66	4.49	114.01	0.001	7.87	0.91	0.001	5.41	10.42	1.33	0.64	15.21	0
Rheumatoid Arthritis	126.67	173.46	9.7	587.55	1.35	0.001	1299.35	36.6	724.09	2.69	109.18	482.85	3925.2	4767.58	2.65	0.63	0.64	0.001	236.76	0.001	10773.32	17.91	10.77	11.16	4.57	0.001	3.89	0.99	6.61	0.001	357.78	20.02	41.13	63.4	382.85	35.61	353	142.93	1214.04	773.69	1495.7	9.56	225.07	1266.85	15.3	149	1.05	182.02	0
Rheumatoid Arthritis	3.41	24.3	21.85	22.62	1.17	21.25	27.27	0.001	485.38	16.89	15.75	520.95	9.05	8170.01	0.23	0.001	0.4	0.08	0.48	0.001	1651.33	20.51	1.37	11.95	1.63	2.59	2.18	1.63	0.001	2.28	508.67	0.001	14.96	12.5	17.65	23.65	981.49	0.001	498.46	0.001	4.66	0.001	0.001	2.1	10.68	1.36	0.001	9.53	0
Rheumatoid Arthritis	88	42.7	19.81	28.71	1.07	0.001	26.5	36.96	472.95	8.19	59.25	3627.13	55.56	4900.08	1.26	1.13	0.51	0.44	1.2	0.001	7218.04	47.26	3.64	14.88	1.33	4.93	1.36	3.7	0.001	2.73	154.97	163.98	27.18	15.49	14.39	34.18	2212.48	0.001	261.46	0.001	6.95	0.001	119.05	3.31	16.89	3	2.68	12.39	0
Rheumatoid Arthritis	11.17	49.82	11.7	22.62	0.97	0.001	5.1	0.001	497.1	16.42	9.12	469.04	1.98	5789.7	0.13	0.001	0.27	0.001	1.6	0.001	791.82	13.18	1.05	4	1.33	0.001	0.001	0.001	0.001	2.73	727.21	0.001	0.001	0.001	27.46	0.001	107.88	0.001	39.83	0.001	6.65	0.001	0.001	0.7	10.46	1.78	0.001	12.39	0
Rheumatoid Arthritis	4.41	28.39	8.75	19.95	3.66	7.16	33.27	0.001	0.001	14.87	0.06	1737.09	5.41	7464.34	0.001	0.001	0.2	0.001	1.43	0.001	154.51	0.001	1.47	5.14	0.01	0.001	0.001	0.001	0.001	0.001	188.13	0.001	53.08	5.64	12.59	14.83	3375.33	0.92	2662.57	0.001	5.6	1.8	0.001	0.001	2.34	0.87	1.05	9.12	81.1017656
Rheumatoid Arthritis	0.001	455.99	12.3	0.001	0.94	0.001	0.001	6.54	21.09	3.69	26.8	1148.89	25.58	4462.62	0.001	0.001	0.17	0.001	0.3	0.001	1595.73	6.23	1.47	5.76	0.01	0.001	1.08	0.001	0.001	0.001	181.12	5.09	0.001	10.77	28.59	9.64	72.71	0.001	392.22	0.001	4.51	2.69	0.001	18.3	7.08	8.22	0.001	12.6	3.214202038
Rheumatoid Arthritis	0.001	13.77	9.7	22.64	1.04	0.001	0.001	11.56	102.85	3.49	14.56	229.58	3.78	6513.69	0.001	1.46	0.27	0.36	0.3	0.001	627.24	12.72	5.55	3.9	1.04	0.001	0.21	0.001	0.001	0.001	318.53	23.03	39.77	10.02	16.8	12.79	107.1	3.04	164.81	0.001	8.9	0.001	0.001	4.94	8.88	6.24	0.64	28.15	0
Rheumatoid Arthritis	71.39	64.52	11.89	32.11	2.15	21.25	25.73	41.7	1236.58	6.44	67.29	1559.9	139.79	4327.04	1.81	1.41	0.55	0.25	3.21	0.001	7345.68	52.43	1.37	21.85	2.24	5.68	1.53	8.1	0.001	4.05	326.68	196.58	27.66	40.66	81.85	27.35	213.72	8.61	296.31	83.81	60.95	0.001	205.85	27.04	31.47	15.83	2.05	85.3	6.259001141
Rheumatoid Arthritis	0.001	22.4	8.58	0.001	0.001	0.001	0.001	0.001	1.57	29.05	0.001	873.75	0.001	4780.92	0.001	0.001	0.001	0.001	0.25	0.001	55.86	0.001	0.001	0.001	0.001	0.001	0.001	0.001	0.001	0.001	516.24	0.001	0.001	0.001	7.6	4.14	37.17	0.001	4.24	0.001	0.001	0.001	0.001	0.001	3.03	1	0.001	0.61	0.805713594
Rheumatoid Arthritis	62.7	30.21	7.85	22.62	1.92	0.001	3.6	34.71	541.5	9.17	40.67	1454.32	16.63	6701.62	0.33	1.36	0.64	0.16	1.04	0.001	3264.4	40.02	4.95	14.88	1.48	4.16	2.1	0.4	0.001	1.83	2232.3	122.5	26.21	75.59	35.8	25.82	137.81	0.001	375.64	0.001	27.75	0.001	71.71	6.19	14.53	2.6	0.001	53.41	0
Rheumatoid Arthritis	91.67	21.43	8.24	58.44	1.83	63.66	51.79	14.97	28.93	3.69	119.15	1765.11	827	3804.17	2.1	3.96	0.48	0.66	1.52	0.001	9084.57	28.34	3.18	15.81	2.8	6.17	2.31	18.09	0.001	0.001	4.26	59.76	51.99	12.57	12.89	23.12	379.43	0.6	3692.77	86.56	9.61	2.99	214.32	8.39	9.52	6.61	1.46	3.5	0
Rheumatoid Arthritis	44.28	169.67	10.53	27.54	1.46	0.001	31.44	47.65	23.01	4.67	46.66	1072.01	601.33	4437	0.7	0.001	0.34	1.36	1.68	0.001	2251.55	44.89	0.41	11.95	1.33	4.93	0.87	1.29	0.001	0.44	545.31	183.65	21.02	20.81	23.84	0.001	1685.21	0.001	35.87	0.001	6.65	0.001	156.47	9.68	16.03	1.73	2.05	25.77	0
Rheumatoid Arthritis	44.28	533.19	14.64	22.62	1.74	0.001	0.001	39.5	56.2	7.69	60.54	911.57	18.41	4487.08	1.17	0.001	0.53	0.08	0.88	0.001	5802.24	50.61	1.37	14.88	1.63	6.42	1.36	0.001	0.001	0.44	130	189.7	43.03	30.45	23.59	4.14	195.89	0.001	108.36	0.001	35.17	0.001	169.28	8.6	11.96	1.67	0.74	44.14	11.20892902
Rheumatoid Arthritis	0.001	24.64	0.001	22.64	0.84	0.001	0.001	2.08	0.001	6.6	0.001	432.85	1.18	5893.05	0.001	0.001	0.001	0.36	0.001	0.001	16.31	9.11	1.47	0.001	0.01	0.001	0.001	0.001	0.001	0.001	118.3	0.001	0.001	2.05	0.001	0.001	787	0.001	75.19	0.001	0.001	2.99	0.001	0.001	1.23	0.87	0.001	0.001	0
Rheumatoid Arthritis	31.24	28.39	19.36	45.41	1.83	0.001	12.11	9.04	145.14	3.28	86.7	1948.88	174.93	4865.9	1.09	2.2	0.82	0.74	3.42	0.001	9694.55	23.71	5.21	12.33	1.75	5.45	1.9	0.001	0.001	0.001	899.58	49.44	51.99	15.1	54.4	30.2	161.05	11.92	356.67	0.001	98.44	1.8	73.1	47.56	35.61	6.49	1.05	25.07	27.99810721
[truncated: 2 more columns]
